# Supplementary material for: Geochemical variability as an indicator for large magnitude eruptions in volcanic arcs
Source: Sci Rep. 2022 Sep 23;12:15854. doi: 10.1038/s41598-022-19902-1 (PMC9508169; doi:10.1038/s41598-022-19902-1)
Supplement: Supplementary file 1 — Supplementary Information 1. [file 41598_2022_19902_MOESM1_ESM.xlsx]

## Sheet: Dataset1 geochemistry
				Dataset 1: Compilation of volcanic bulk-rock analyses (wt.%).
REFERENCE	ARC	LOCATION	TYPE	VOLCANO	LOCATION COMMENT	LOCATION COMMENT2	CALDERA STAGE	LATITUDE_MIN	LATITUDE_MAX	LONGITUDE_MIN	LONGITUDE_MAX	LONG	LAT	SAMPLE NAME	SIO2	TIO2	AL2O3	FEOT	CAO	MGO	MNO	K2O	NA2O	P2O5	LOI
Sosa-Ceballos, G., Macías, J. L., Avellán, D. R., Salazar-Hermenegildo, N., Boijseauneau-López, M. E., & Pérez-Orozco, J. D. (2018). The Acoculco Caldera Complex magmas: Genesis, evolution and relation with the Acoculco geothermal system. Journal of Volcanology and Geothermal Research, 358, 288-306.	MEXICAN VOLCANIC BELTS	PUEBLA	Caldera(s)	Acoculco	ACOCULCO CALDERA AREA, EXTRA CALDERA		post	19.9824	19.9824	-98.2205	-98.2205	-98.2205	19.9824	s_AC65 [22132]	54.55	1.419	16.19	8.11	7.56	4.67	0.134	1.53	3.79	0.51	0.12
Sosa-Ceballos, G., Macías, J. L., Avellán, D. R., Salazar-Hermenegildo, N., Boijseauneau-López, M. E., & Pérez-Orozco, J. D. (2018). The Acoculco Caldera Complex magmas: Genesis, evolution and relation with the Acoculco geothermal system. Journal of Volcanology and Geothermal Research, 358, 288-306.	MEXICAN VOLCANIC BELTS	PUEBLA	Caldera(s)	Acoculco	ACOCULCO CALDERA AREA, EXTRA CALDERA		post	19.8872	19.8872	-98.1075	-98.1075	-98.1075	19.8872	s_AC42 [22132]	51.83	1.68	16.41	8.29	7.82	5.52	0.145	1.46	3.79	0.67	-0.05
Sosa-Ceballos, G., Macías, J. L., Avellán, D. R., Salazar-Hermenegildo, N., Boijseauneau-López, M. E., & Pérez-Orozco, J. D. (2018). The Acoculco Caldera Complex magmas: Genesis, evolution and relation with the Acoculco geothermal system. Journal of Volcanology and Geothermal Research, 358, 288-306.	MEXICAN VOLCANIC BELTS	PUEBLA	Caldera(s)	Acoculco	ACOCULCO CALDERA AREA, EXTRA CALDERA		post	19.9599	19.9599	-98.077	-98.077	-98.077	19.9599	s_AC101 [22132]	52.69	1.327	17.64	8.13	8.87	5.54	0.137	1.02	3.5	0.3	0.06
Sosa-Ceballos, G., Macías, J. L., Avellán, D. R., Salazar-Hermenegildo, N., Boijseauneau-López, M. E., & Pérez-Orozco, J. D. (2018). The Acoculco Caldera Complex magmas: Genesis, evolution and relation with the Acoculco geothermal system. Journal of Volcanology and Geothermal Research, 358, 288-306.	MEXICAN VOLCANIC BELTS	PUEBLA	Caldera(s)	Acoculco	ACOCULCO CALDERA AREA, EXTRA CALDERA		post	19.8431	19.8431	-98.2082	-98.2082	-98.2082	19.8431	s_AC7 [22132]	73.2	0.178	12.56	1.45	0.55	0.12	0.042	5.18	3.48	0.02	2.83
Sosa-Ceballos, G., Macías, J. L., Avellán, D. R., Salazar-Hermenegildo, N., Boijseauneau-López, M. E., & Pérez-Orozco, J. D. (2018). The Acoculco Caldera Complex magmas: Genesis, evolution and relation with the Acoculco geothermal system. Journal of Volcanology and Geothermal Research, 358, 288-306.	MEXICAN VOLCANIC BELTS	PUEBLA	Caldera(s)	Acoculco	ACOCULCO CALDERA AREA, EXTRA CALDERA		post	19.8224	19.8224	-98.1782	-98.1782	-98.1782	19.8224	s_AC12 [22132]	76.91	0.179	12.53	1.6	0.44	0.11	0.04	4.78	3.92	0.02	0.25
Sosa-Ceballos, G., Macías, J. L., Avellán, D. R., Salazar-Hermenegildo, N., Boijseauneau-López, M. E., & Pérez-Orozco, J. D. (2018). The Acoculco Caldera Complex magmas: Genesis, evolution and relation with the Acoculco geothermal system. Journal of Volcanology and Geothermal Research, 358, 288-306.	MEXICAN VOLCANIC BELTS	PUEBLA	Caldera(s)	Acoculco	ACOCULCO CALDERA AREA, APAN-TEZONTEPEC VOLCANIC FIELD		post	19.7694	19.7694	-98.1898	-98.1898	-98.1898	19.7694	s_AC19 [22132]	58.93	0.808	18.76	6.12	6.09	2.35	0.109	1.09	4.65	0.36	0.69
Sosa-Ceballos, G., Macías, J. L., Avellán, D. R., Salazar-Hermenegildo, N., Boijseauneau-López, M. E., & Pérez-Orozco, J. D. (2018). The Acoculco Caldera Complex magmas: Genesis, evolution and relation with the Acoculco geothermal system. Journal of Volcanology and Geothermal Research, 358, 288-306.	MEXICAN VOLCANIC BELTS	PUEBLA	Caldera(s)	Acoculco	ACOCULCO CALDERA AREA, APAN-TEZONTEPEC VOLCANIC FIELD		post	19.8339	19.8339	-98.0474	-98.0474	-98.0474	19.8339	s_AC49 [22132]	50.77	1.867	18.33	9.4	8.59	4.75	0.137	0.65	4.12	0.4	0.64
Sosa-Ceballos, G., Macías, J. L., Avellán, D. R., Salazar-Hermenegildo, N., Boijseauneau-López, M. E., & Pérez-Orozco, J. D. (2018). The Acoculco Caldera Complex magmas: Genesis, evolution and relation with the Acoculco geothermal system. Journal of Volcanology and Geothermal Research, 358, 288-306.	MEXICAN VOLCANIC BELTS	PUEBLA	Caldera(s)	Acoculco	ACOCULCO CALDERA AREA, APAN-TEZONTEPEC VOLCANIC FIELD		post	19.8003	19.8003	-98.0751	-98.0751	-98.0751	19.8003	s_AC84 [22132]	52.52	1.846	16.93	8.65	8.1	5.84	0.153	0.92	4.16	0.48	-0.09
Sosa-Ceballos, G., Macías, J. L., Avellán, D. R., Salazar-Hermenegildo, N., Boijseauneau-López, M. E., & Pérez-Orozco, J. D. (2018). The Acoculco Caldera Complex magmas: Genesis, evolution and relation with the Acoculco geothermal system. Journal of Volcanology and Geothermal Research, 358, 288-306.	MEXICAN VOLCANIC BELTS	PUEBLA	Caldera(s)	Acoculco	ACOCULCO CALDERA AREA, APAN-TEZONTEPEC VOLCANIC FIELD		post	19.8474	19.8474	-98.0564	-98.0564	-98.0564	19.8474	s_AC47 [22132]	49.08	1.957	18.18	9.52	8.56	5.41	0.148	0.66	3.71	0.36	1.07
Sosa-Ceballos, G., Macías, J. L., Avellán, D. R., Salazar-Hermenegildo, N., Boijseauneau-López, M. E., & Pérez-Orozco, J. D. (2018). The Acoculco Caldera Complex magmas: Genesis, evolution and relation with the Acoculco geothermal system. Journal of Volcanology and Geothermal Research, 358, 288-306.	MEXICAN VOLCANIC BELTS	PUEBLA	Caldera(s)	Acoculco	ACOCULCO CALDERA AREA, APAN-TEZONTEPEC VOLCANIC FIELD		post	19.7888	19.7888	-98.1832	-98.1832	-98.1832	19.7888	s_AC14 [22132]	56.29	1.088	18.24	6.87	7.19	4.32	0.125	1.01	4.23	0.32	0.45
Sosa-Ceballos, G., Macías, J. L., Avellán, D. R., Salazar-Hermenegildo, N., Boijseauneau-López, M. E., & Pérez-Orozco, J. D. (2018). The Acoculco Caldera Complex magmas: Genesis, evolution and relation with the Acoculco geothermal system. Journal of Volcanology and Geothermal Research, 358, 288-306.	MEXICAN VOLCANIC BELTS	PUEBLA	Caldera(s)	Acoculco	ACOCULCO CALDERA AREA, APAN-TEZONTEPEC VOLCANIC FIELD		post	19.7787	19.7787	-98.1761	-98.1761	-98.1761	19.7787	s_AC21 [22132]	53.99	1.325	16.73	7.69	7.52	4.47	0.129	1.31	3.8	0.51	0.74
Sosa-Ceballos, G., Macías, J. L., Avellán, D. R., Salazar-Hermenegildo, N., Boijseauneau-López, M. E., & Pérez-Orozco, J. D. (2018). The Acoculco Caldera Complex magmas: Genesis, evolution and relation with the Acoculco geothermal system. Journal of Volcanology and Geothermal Research, 358, 288-306.	MEXICAN VOLCANIC BELTS	PUEBLA	Caldera(s)	Acoculco	ACOCULCO CALDERA AREA, LATE POST CALDERA		post	19.9711	19.9711	-98.3084	-98.3084	-98.3084	19.9711	s_AC89 [22132]	72.19	0.385	13.24	2.63	0.56	0.08	0.045	4.44	4.04	0.22	1.93
Sosa-Ceballos, G., Macías, J. L., Avellán, D. R., Salazar-Hermenegildo, N., Boijseauneau-López, M. E., & Pérez-Orozco, J. D. (2018). The Acoculco Caldera Complex magmas: Genesis, evolution and relation with the Acoculco geothermal system. Journal of Volcanology and Geothermal Research, 358, 288-306.	MEXICAN VOLCANIC BELTS	PUEBLA	Caldera(s)	Acoculco	ACOCULCO CALDERA AREA, LATE POST CALDERA		post	19.8883	19.8883	-98.2748	-98.2748	-98.2748	19.8883	s_AC37 [22132]	75.08	0.139	11.55	1.29	0.36	0.07	0.046	5.71	2.87	0.01	3.58
Sosa-Ceballos, G., Macías, J. L., Avellán, D. R., Salazar-Hermenegildo, N., Boijseauneau-López, M. E., & Pérez-Orozco, J. D. (2018). The Acoculco Caldera Complex magmas: Genesis, evolution and relation with the Acoculco geothermal system. Journal of Volcanology and Geothermal Research, 358, 288-306.	MEXICAN VOLCANIC BELTS	PUEBLA	Caldera(s)	Acoculco	ACOCULCO CALDERA AREA, LATE POST CALDERA		post	19.8063	19.8063	-98.087	-98.087	-98.087	19.8063	s_AC82 [22132]	74.71	0.135	11.46	1.55	0.31	0.05	0.048	5.27	3.32	0	3.67
Sosa-Ceballos, G., Macías, J. L., Avellán, D. R., Salazar-Hermenegildo, N., Boijseauneau-López, M. E., & Pérez-Orozco, J. D. (2018). The Acoculco Caldera Complex magmas: Genesis, evolution and relation with the Acoculco geothermal system. Journal of Volcanology and Geothermal Research, 358, 288-306.	MEXICAN VOLCANIC BELTS	PUEBLA	Caldera(s)	Acoculco	ACOCULCO CALDERA AREA, LATE POST CALDERA		post	19.9345	19.9345	-98.0778	-98.0778	-98.0778	19.9345	s_AC100 [22132]	74.15	0.23	13.73	0.87	0.19	0.03	0.013	5.19	4.6	0.03	0.26
Sosa-Ceballos, G., Macías, J. L., Avellán, D. R., Salazar-Hermenegildo, N., Boijseauneau-López, M. E., & Pérez-Orozco, J. D. (2018). The Acoculco Caldera Complex magmas: Genesis, evolution and relation with the Acoculco geothermal system. Journal of Volcanology and Geothermal Research, 358, 288-306.	MEXICAN VOLCANIC BELTS	PUEBLA	Caldera(s)	Acoculco	ACOCULCO CALDERA AREA, LATE POST CALDERA		post	19.8902	19.8902	-98.2464	-98.2464	-98.2464	19.8902	s_AC72 [22132]	74.7	0.143	12.58	1.13	0.34	0.04	0.048	5.46	3.2	0.01	2.82
Sosa-Ceballos, G., Macías, J. L., Avellán, D. R., Salazar-Hermenegildo, N., Boijseauneau-López, M. E., & Pérez-Orozco, J. D. (2018). The Acoculco Caldera Complex magmas: Genesis, evolution and relation with the Acoculco geothermal system. Journal of Volcanology and Geothermal Research, 358, 288-306.	MEXICAN VOLCANIC BELTS	PUEBLA	Caldera(s)	Acoculco	ACOCULCO CALDERA AREA, LATE POST CALDERA		post	19.9917	19.9917	-98.143	-98.143	-98.143	19.9917	s_AC115 [22132]	72.7	0.355	13.58	2.02	0.95	0.29	0.09	4.42	4.24	0.07	0.37
Sosa-Ceballos, G., Macías, J. L., Avellán, D. R., Salazar-Hermenegildo, N., Boijseauneau-López, M. E., & Pérez-Orozco, J. D. (2018). The Acoculco Caldera Complex magmas: Genesis, evolution and relation with the Acoculco geothermal system. Journal of Volcanology and Geothermal Research, 358, 288-306.	MEXICAN VOLCANIC BELTS	PUEBLA	Caldera(s)	Acoculco	ACOCULCO CALDERA AREA, LATE POST CALDERA		post	20.0199	20.0199	-98.2059	-98.2059	-98.2059	20.0199	s_AC92 [22132]	75.36	0.182	12.99	1.3	0.3	0.08	0.051	4.96	3.67	0.02	0.67
Sosa-Ceballos, G., Macías, J. L., Avellán, D. R., Salazar-Hermenegildo, N., Boijseauneau-López, M. E., & Pérez-Orozco, J. D. (2018). The Acoculco Caldera Complex magmas: Genesis, evolution and relation with the Acoculco geothermal system. Journal of Volcanology and Geothermal Research, 358, 288-306.	MEXICAN VOLCANIC BELTS	PUEBLA	Caldera(s)	Acoculco	ACOCULCO CALDERA AREA, LATE POST CALDERA		post	20.011	20.011	-98.1526	-98.1526	-98.1526	20.011	s_AC108 [22132]	76.27	0.178	12.86	1.21	0.41	0.09	0.052	5.07	3.92	0	0.62
Sosa-Ceballos, G., Macías, J. L., Avellán, D. R., Salazar-Hermenegildo, N., Boijseauneau-López, M. E., & Pérez-Orozco, J. D. (2018). The Acoculco Caldera Complex magmas: Genesis, evolution and relation with the Acoculco geothermal system. Journal of Volcanology and Geothermal Research, 358, 288-306.	MEXICAN VOLCANIC BELTS	PUEBLA	Caldera(s)	Acoculco	ACOCULCO CALDERA AREA, LATE POST CALDERA		post	19.935	19.935	-98.2222	-98.2222	-98.2222	19.935	s_AC56 [22132]	73.01	0.24	14.22	1.42	0.47	0.04	0.028	4.67	4.01	0.02	1.44
Sosa-Ceballos, G., Macías, J. L., Avellán, D. R., Salazar-Hermenegildo, N., Boijseauneau-López, M. E., & Pérez-Orozco, J. D. (2018). The Acoculco Caldera Complex magmas: Genesis, evolution and relation with the Acoculco geothermal system. Journal of Volcanology and Geothermal Research, 358, 288-306.	MEXICAN VOLCANIC BELTS	PUEBLA	Caldera(s)	Acoculco	ACOCULCO CALDERA AREA, LATE POST CALDERA		post	20.0195	20.0195	-98.1358	-98.1358	-98.1358	20.0195	s_AC107 [22132]	71.98	0.337	13.81	1.89	0.67	0.24	0.059	4.56	3.98	0	1.14
Sosa-Ceballos, G., Macías, J. L., Avellán, D. R., Salazar-Hermenegildo, N., Boijseauneau-López, M. E., & Pérez-Orozco, J. D. (2018). The Acoculco Caldera Complex magmas: Genesis, evolution and relation with the Acoculco geothermal system. Journal of Volcanology and Geothermal Research, 358, 288-306.	MEXICAN VOLCANIC BELTS	PUEBLA	Caldera(s)	Acoculco	ACOCULCO CALDERA AREA, LATE POST CALDERA		post	19.9168	19.9168	-98.1175	-98.1175	-98.1175	19.9168	s_AC98 B [22132]	49.39	1.703	17.9	9.61	8.65	5.63	0.161	0.77	3.79	0.31	0.09
Sosa-Ceballos, G., Macías, J. L., Avellán, D. R., Salazar-Hermenegildo, N., Boijseauneau-López, M. E., & Pérez-Orozco, J. D. (2018). The Acoculco Caldera Complex magmas: Genesis, evolution and relation with the Acoculco geothermal system. Journal of Volcanology and Geothermal Research, 358, 288-306.	MEXICAN VOLCANIC BELTS	PUEBLA	Caldera(s)	Acoculco	ACOCULCO CALDERA AREA, LATE POST CALDERA		post	19.9429	19.9429	-98.1528	-98.1528	-98.1528	19.9429	s_AC51 [22132]	70.04	0.471	14.88	2.28	0.66	0.12	0.038	4.44	4.73	0.05	1.18
Sosa-Ceballos, G., Macías, J. L., Avellán, D. R., Salazar-Hermenegildo, N., Boijseauneau-López, M. E., & Pérez-Orozco, J. D. (2018). The Acoculco Caldera Complex magmas: Genesis, evolution and relation with the Acoculco geothermal system. Journal of Volcanology and Geothermal Research, 358, 288-306.	MEXICAN VOLCANIC BELTS	PUEBLA	Caldera(s)	Acoculco	ACOCULCO CALDERA AREA, LATE POST CALDERA		post	19.8821	19.8821	-98.1205	-98.1205	-98.1205	19.8821	s_AC77 [22132]	61.9	1.322	15.11	6.83	3.55	1.66	0.124	2.81	4.06	0.19	2.21
Sosa-Ceballos, G., Macías, J. L., Avellán, D. R., Salazar-Hermenegildo, N., Boijseauneau-López, M. E., & Pérez-Orozco, J. D. (2018). The Acoculco Caldera Complex magmas: Genesis, evolution and relation with the Acoculco geothermal system. Journal of Volcanology and Geothermal Research, 358, 288-306.	MEXICAN VOLCANIC BELTS	PUEBLA	Caldera(s)	Acoculco	ACOCULCO CALDERA AREA, LATE POST CALDERA		post	19.9127	19.9127	-98.1659	-98.1659	-98.1659	19.9127	s_AC34 [22132]	61.84	1.296	14.8	7.08	3.55	1.49	0.065	2.77	3.71	0.24	2.4
Sosa-Ceballos, G., Macías, J. L., Avellán, D. R., Salazar-Hermenegildo, N., Boijseauneau-López, M. E., & Pérez-Orozco, J. D. (2018). The Acoculco Caldera Complex magmas: Genesis, evolution and relation with the Acoculco geothermal system. Journal of Volcanology and Geothermal Research, 358, 288-306.	MEXICAN VOLCANIC BELTS	PUEBLA	Caldera(s)	Acoculco	ACOCULCO CALDERA AREA, LATE POST CALDERA		post	19.9014	19.9014	-98.2666	-98.2666	-98.2666	19.9014	s_AC35 [22132]	71.13	0.362	13.21	1.99	1.04	0.38	0.076	4.62	4.03	0.07	2.97
Sosa-Ceballos, G., Macías, J. L., Avellán, D. R., Salazar-Hermenegildo, N., Boijseauneau-López, M. E., & Pérez-Orozco, J. D. (2018). The Acoculco Caldera Complex magmas: Genesis, evolution and relation with the Acoculco geothermal system. Journal of Volcanology and Geothermal Research, 358, 288-306.	MEXICAN VOLCANIC BELTS	PUEBLA	Caldera(s)	Acoculco	ACOCULCO CALDERA AREA, LATE POST CALDERA		post	19.9088	19.9088	-98.1609	-98.1609	-98.1609	19.9088	s_AC76 [22132]	63.48	1.178	14.32	6.51	3.97	2.01	0.078	2.77	4.09	0.22	1.48
Sosa-Ceballos, G., Macías, J. L., Avellán, D. R., Salazar-Hermenegildo, N., Boijseauneau-López, M. E., & Pérez-Orozco, J. D. (2018). The Acoculco Caldera Complex magmas: Genesis, evolution and relation with the Acoculco geothermal system. Journal of Volcanology and Geothermal Research, 358, 288-306.	MEXICAN VOLCANIC BELTS	PUEBLA	Caldera(s)	Acoculco	ACOCULCO CALDERA AREA, LATE POST CALDERA		post	19.8673	19.8673	-98.1949	-98.1949	-98.1949	19.8673	s_AC113 [22132]	75.88	0.21	11.96	1.93	0.08	0.05	0.039	4.73	4.19	0	0.48
Sosa-Ceballos, G., Macías, J. L., Avellán, D. R., Salazar-Hermenegildo, N., Boijseauneau-López, M. E., & Pérez-Orozco, J. D. (2018). The Acoculco Caldera Complex magmas: Genesis, evolution and relation with the Acoculco geothermal system. Journal of Volcanology and Geothermal Research, 358, 288-306.	MEXICAN VOLCANIC BELTS	PUEBLA	Caldera(s)	Acoculco	ACOCULCO CALDERA AREA, LATE POST CALDERA		post	19.9168	19.9168	-98.1175	-98.1175	-98.1175	19.9168	s_AC98 A [22132]	61.35	0.956	17.24	5.07	4.5	1.52	0.098	1.81	4.4	0.38	1.98
Sosa-Ceballos, G., Macías, J. L., Avellán, D. R., Salazar-Hermenegildo, N., Boijseauneau-López, M. E., & Pérez-Orozco, J. D. (2018). The Acoculco Caldera Complex magmas: Genesis, evolution and relation with the Acoculco geothermal system. Journal of Volcanology and Geothermal Research, 358, 288-306.	MEXICAN VOLCANIC BELTS	PUEBLA	Caldera(s)	Acoculco	ACOCULCO CALDERA AREA, EARLY POST CALDERA		post	19.854	19.854	-98.1141	-98.1141	-98.1141	19.854	s_AC44 [22132]	60.36	1.278	16.33	6.07	3.74	1.28	0.123	2.57	4.87	0.43	3.05
Sosa-Ceballos, G., Macías, J. L., Avellán, D. R., Salazar-Hermenegildo, N., Boijseauneau-López, M. E., & Pérez-Orozco, J. D. (2018). The Acoculco Caldera Complex magmas: Genesis, evolution and relation with the Acoculco geothermal system. Journal of Volcanology and Geothermal Research, 358, 288-306.	MEXICAN VOLCANIC BELTS	PUEBLA	Caldera(s)	Acoculco	ACOCULCO CALDERA AREA, EARLY POST CALDERA		post	19.8772	19.8772	-98.1702	-98.1702	-98.1702	19.8772	s_AC80 [22132]	53.73	1.603	17.66	8.09	7.48	3.72	0.134	1.33	4.26	0.43	0.35
Sosa-Ceballos, G., Macías, J. L., Avellán, D. R., Salazar-Hermenegildo, N., Boijseauneau-López, M. E., & Pérez-Orozco, J. D. (2018). The Acoculco Caldera Complex magmas: Genesis, evolution and relation with the Acoculco geothermal system. Journal of Volcanology and Geothermal Research, 358, 288-306.	MEXICAN VOLCANIC BELTS	PUEBLA	Caldera(s)	Acoculco	ACOCULCO CALDERA AREA, EARLY POST CALDERA		post	19.8697	19.8697	-98.1854	-98.1854	-98.1854	19.8697	s_AC111 [22132]	53.31	1.5	17.07	7.4	7.94	3.38	0.139	1.24	4.07	0.37	2.23
Sosa-Ceballos, G., Macías, J. L., Avellán, D. R., Salazar-Hermenegildo, N., Boijseauneau-López, M. E., & Pérez-Orozco, J. D. (2018). The Acoculco Caldera Complex magmas: Genesis, evolution and relation with the Acoculco geothermal system. Journal of Volcanology and Geothermal Research, 358, 288-306.	MEXICAN VOLCANIC BELTS	PUEBLA	Caldera(s)	Acoculco	ACOCULCO CALDERA AREA, EARLY POST CALDERA		post	19.9433	19.9433	-98.105	-98.105	-98.105	19.9433	s_AC103 [22132]	52.21	1.833	18.36	8.9	8	3.38	0.143	0.84	4.28	0.42	0.38
Sosa-Ceballos, G., Macías, J. L., Avellán, D. R., Salazar-Hermenegildo, N., Boijseauneau-López, M. E., & Pérez-Orozco, J. D. (2018). The Acoculco Caldera Complex magmas: Genesis, evolution and relation with the Acoculco geothermal system. Journal of Volcanology and Geothermal Research, 358, 288-306.	MEXICAN VOLCANIC BELTS	PUEBLA	Caldera(s)	Acoculco	ACOCULCO CALDERA AREA, EARLY POST CALDERA		post	19.9732	19.9732	-98.1501	-98.1501	-98.1501	19.9732	s_AC27 [22132]	57.86	1.083	16.73	6.06	6.11	2.68	0.094	2.23	3.62	0.23	2.52
Sosa-Ceballos, G., Macías, J. L., Avellán, D. R., Salazar-Hermenegildo, N., Boijseauneau-López, M. E., & Pérez-Orozco, J. D. (2018). The Acoculco Caldera Complex magmas: Genesis, evolution and relation with the Acoculco geothermal system. Journal of Volcanology and Geothermal Research, 358, 288-306.	MEXICAN VOLCANIC BELTS	PUEBLA	Caldera(s)	Acoculco	ACOCULCO CALDERA AREA, EARLY POST CALDERA		post	19.9784	19.9784	-98.1452	-98.1452	-98.1452	19.9784	s_AC28 [22132]	53.16	1.659	16.51	8.5	7.51	3.7	0.193	1.28	4.01	0.51	1.49
Sosa-Ceballos, G., Macías, J. L., Avellán, D. R., Salazar-Hermenegildo, N., Boijseauneau-López, M. E., & Pérez-Orozco, J. D. (2018). The Acoculco Caldera Complex magmas: Genesis, evolution and relation with the Acoculco geothermal system. Journal of Volcanology and Geothermal Research, 358, 288-306.	MEXICAN VOLCANIC BELTS	PUEBLA	Caldera(s)	Acoculco	ACOCULCO CALDERA AREA, EARLY POST CALDERA		post	19.9754	19.9754	-98.2848	-98.2848	-98.2848	19.9754	s_AC90 [22132]	76.62	0.135	11.86	1.6	0.38	0.08	0.049	5.06	3.69	0.01	0.51
Sosa-Ceballos, G., Macías, J. L., Avellán, D. R., Salazar-Hermenegildo, N., Boijseauneau-López, M. E., & Pérez-Orozco, J. D. (2018). The Acoculco Caldera Complex magmas: Genesis, evolution and relation with the Acoculco geothermal system. Journal of Volcanology and Geothermal Research, 358, 288-306.	MEXICAN VOLCANIC BELTS	PUEBLA	Caldera(s)	Acoculco	ACOCULCO CALDERA AREA, EARLY POST CALDERA		post	19.9778	19.9778	-98.2153	-98.2153	-98.2153	19.9778	s_AC60 [22132]	55.62	1.524	16.68	6.17	7.65	2.8	0.233	1.58	3.52	0.48	3.55
Sosa-Ceballos, G., Macías, J. L., Avellán, D. R., Salazar-Hermenegildo, N., Boijseauneau-López, M. E., & Pérez-Orozco, J. D. (2018). The Acoculco Caldera Complex magmas: Genesis, evolution and relation with the Acoculco geothermal system. Journal of Volcanology and Geothermal Research, 358, 288-306.	MEXICAN VOLCANIC BELTS	PUEBLA	Caldera(s)	Acoculco	ACOCULCO CALDERA AREA, EARLY POST CALDERA		post	19.9912	19.9912	-98.16	-98.16	-98.16	19.9912	s_AC117 [22132]	53.73	1.642	16.49	8.33	7.74	4.2	0.155	1.54	3.73	0.43	1.3
Sosa-Ceballos, G., Macías, J. L., Avellán, D. R., Salazar-Hermenegildo, N., Boijseauneau-López, M. E., & Pérez-Orozco, J. D. (2018). The Acoculco Caldera Complex magmas: Genesis, evolution and relation with the Acoculco geothermal system. Journal of Volcanology and Geothermal Research, 358, 288-306.	MEXICAN VOLCANIC BELTS	PUEBLA	Caldera(s)	Acoculco	ACOCULCO CALDERA AREA, SYN CALDERA		post	19.9003	19.9003	-98.1965	-98.1965	-98.1965	19.9003	s_AC69 [22132]	62.17	0.968	17	3.24	3.16	1.09	0.091	2.96	3.35	0.27	5.73
Sosa-Ceballos, G., Macías, J. L., Avellán, D. R., Salazar-Hermenegildo, N., Boijseauneau-López, M. E., & Pérez-Orozco, J. D. (2018). The Acoculco Caldera Complex magmas: Genesis, evolution and relation with the Acoculco geothermal system. Journal of Volcanology and Geothermal Research, 358, 288-306.	MEXICAN VOLCANIC BELTS	PUEBLA	Caldera(s)	Acoculco	ACOCULCO CALDERA AREA, PRE CALDERA		pre	20.0393	20.0393	-98.1849	-98.1849	-98.1849	20.0393	s_AC94 A [22132]	62.18	0.884	16.3	5	5.2	2.57	0.081	1.85	3.82	0.24	1.2
Sosa-Ceballos, G., Macías, J. L., Avellán, D. R., Salazar-Hermenegildo, N., Boijseauneau-López, M. E., & Pérez-Orozco, J. D. (2018). The Acoculco Caldera Complex magmas: Genesis, evolution and relation with the Acoculco geothermal system. Journal of Volcanology and Geothermal Research, 358, 288-306.	MEXICAN VOLCANIC BELTS	PUEBLA	Caldera(s)	Acoculco	ACOCULCO CALDERA AREA, PRE CALDERA		pre	19.8053	19.8053	-98.2379	-98.2379	-98.2379	19.8053	s_AC15 [22132]	64.14	0.59	16.64	4.34	4.85	1.78	0.071	2.26	4.02	0.14	1.37
Coombs, M. L., & Jicha, B. R. (2020). The eruptive history, magmatic evolution, and influence of glacial ice at long-lived Akutan volcano, eastern Aleutian Islands, Alaska, USA. GSA Bulletin.	ALEUTIAN ARC	AKUTAN	Stratovolcano(es)	Akutan								54.1159	-166.039		49.2	1.096	19.28	9.51	10.76	5.92	0.175	0.86	2.96	0.222
Coombs, M. L., & Jicha, B. R. (2020). The eruptive history, magmatic evolution, and influence of glacial ice at long-lived Akutan volcano, eastern Aleutian Islands, Alaska, USA. GSA Bulletin.	ALEUTIAN ARC	AKUTAN	Stratovolcano(es)	Akutan								54.1163	-166.039		49.43	1.147	20.05	9.33	10.54	4.97	0.173	0.93	3.19	0.239
Coombs, M. L., & Jicha, B. R. (2020). The eruptive history, magmatic evolution, and influence of glacial ice at long-lived Akutan volcano, eastern Aleutian Islands, Alaska, USA. GSA Bulletin.	ALEUTIAN ARC	AKUTAN	Stratovolcano(es)	Akutan								54.1694	-165.969		59.59	0.815	17.42	7.15	6.34	2.65	0.169	1.3	4.27	0.291
Coombs, M. L., & Jicha, B. R. (2020). The eruptive history, magmatic evolution, and influence of glacial ice at long-lived Akutan volcano, eastern Aleutian Islands, Alaska, USA. GSA Bulletin.	ALEUTIAN ARC	AKUTAN	Stratovolcano(es)	Akutan								54.1696	-165.969		53.76	0.922	17.74	9.14	9.11	4.68	0.202	0.83	3.4	0.214
Coombs, M. L., & Jicha, B. R. (2020). The eruptive history, magmatic evolution, and influence of glacial ice at long-lived Akutan volcano, eastern Aleutian Islands, Alaska, USA. GSA Bulletin.	ALEUTIAN ARC	AKUTAN	Stratovolcano(es)	Akutan								54.2018	-165.962		50.92	0.846	16.4	8.84	10.68	8.51	0.168	0.98	2.52	0.134
Coombs, M. L., & Jicha, B. R. (2020). The eruptive history, magmatic evolution, and influence of glacial ice at long-lived Akutan volcano, eastern Aleutian Islands, Alaska, USA. GSA Bulletin.	ALEUTIAN ARC	AKUTAN	Stratovolcano(es)	Akutan								54.1463	-165.995		51.37	1.092	18.57	9.71	10.26	4.98	0.212	0.59	3.09	0.127
Coombs, M. L., & Jicha, B. R. (2020). The eruptive history, magmatic evolution, and influence of glacial ice at long-lived Akutan volcano, eastern Aleutian Islands, Alaska, USA. GSA Bulletin.	ALEUTIAN ARC	AKUTAN	Stratovolcano(es)	Akutan								54.1542	-165.991		56.61	0.962	17.52	8.78	7.55	3.32	0.225	0.88	3.97	0.188
Coombs, M. L., & Jicha, B. R. (2020). The eruptive history, magmatic evolution, and influence of glacial ice at long-lived Akutan volcano, eastern Aleutian Islands, Alaska, USA. GSA Bulletin.	ALEUTIAN ARC	AKUTAN	Stratovolcano(es)	Akutan								54.1522	-165.993		59.86	1.01	16.57	8.06	5.79	2.27	0.213	1.26	4.72	0.248
Coombs, M. L., & Jicha, B. R. (2020). The eruptive history, magmatic evolution, and influence of glacial ice at long-lived Akutan volcano, eastern Aleutian Islands, Alaska, USA. GSA Bulletin.	ALEUTIAN ARC	AKUTAN	Stratovolcano(es)	Akutan								54.1522	-165.993		64.91	0.834	15.98	5.47	3.71	1.29	0.207	1.63	5.68	0.281
Coombs, M. L., & Jicha, B. R. (2020). The eruptive history, magmatic evolution, and influence of glacial ice at long-lived Akutan volcano, eastern Aleutian Islands, Alaska, USA. GSA Bulletin.	ALEUTIAN ARC	AKUTAN	Stratovolcano(es)	Akutan								54.1522	-165.993		63.3	0.868	16.19	6.23	4.34	1.68	0.207	1.52	5.39	0.268
Coombs, M. L., & Jicha, B. R. (2020). The eruptive history, magmatic evolution, and influence of glacial ice at long-lived Akutan volcano, eastern Aleutian Islands, Alaska, USA. GSA Bulletin.	ALEUTIAN ARC	AKUTAN	Stratovolcano(es)	Akutan								54.1334	-165.977		52.35	1.021	18.48	9.39	9.79	4.63	0.196	0.63	3.37	0.14
Coombs, M. L., & Jicha, B. R. (2020). The eruptive history, magmatic evolution, and influence of glacial ice at long-lived Akutan volcano, eastern Aleutian Islands, Alaska, USA. GSA Bulletin.	ALEUTIAN ARC	AKUTAN	Stratovolcano(es)	Akutan								54.1477	-165.963		54.84	1.056	19.1	8.34	8.71	2.82	0.202	0.82	3.94	0.174
Coombs, M. L., & Jicha, B. R. (2020). The eruptive history, magmatic evolution, and influence of glacial ice at long-lived Akutan volcano, eastern Aleutian Islands, Alaska, USA. GSA Bulletin.	ALEUTIAN ARC	AKUTAN	Stratovolcano(es)	Akutan								54.1239	-165.99		59.49	0.907	17.03	7.93	6.25	2.31	0.209	1.05	4.59	0.225
Coombs, M. L., & Jicha, B. R. (2020). The eruptive history, magmatic evolution, and influence of glacial ice at long-lived Akutan volcano, eastern Aleutian Islands, Alaska, USA. GSA Bulletin.	ALEUTIAN ARC	AKUTAN	Stratovolcano(es)	Akutan								54.1236	-165.993		59.09	1.06	17.58	7.06	6.25	2.54	0.183	1.56	4.42	0.261
Coombs, M. L., & Jicha, B. R. (2020). The eruptive history, magmatic evolution, and influence of glacial ice at long-lived Akutan volcano, eastern Aleutian Islands, Alaska, USA. GSA Bulletin.	ALEUTIAN ARC	AKUTAN	Stratovolcano(es)	Akutan								54.0989	-165.986		49.53	1.028	19.04	9.95	10.46	5.73	0.17	1.05	2.88	0.164
Coombs, M. L., & Jicha, B. R. (2020). The eruptive history, magmatic evolution, and influence of glacial ice at long-lived Akutan volcano, eastern Aleutian Islands, Alaska, USA. GSA Bulletin.	ALEUTIAN ARC	AKUTAN	Stratovolcano(es)	Akutan								54.1084	-165.984		62.93	0.62	16.83	5.73	5.44	2.18	0.14	1.78	4.22	0.132
Coombs, M. L., & Jicha, B. R. (2020). The eruptive history, magmatic evolution, and influence of glacial ice at long-lived Akutan volcano, eastern Aleutian Islands, Alaska, USA. GSA Bulletin.	ALEUTIAN ARC	AKUTAN	Stratovolcano(es)	Akutan								54.1681	-166.051		51.02	0.951	19.41	9.36	9.9	4.77	0.186	0.9	3.28	0.218
Coombs, M. L., & Jicha, B. R. (2020). The eruptive history, magmatic evolution, and influence of glacial ice at long-lived Akutan volcano, eastern Aleutian Islands, Alaska, USA. GSA Bulletin.	ALEUTIAN ARC	AKUTAN	Stratovolcano(es)	Akutan								54.1322	-165.931		53.34	0.996	18.58	9.34	9.3	3.85	0.218	0.61	3.61	0.165
Coombs, M. L., & Jicha, B. R. (2020). The eruptive history, magmatic evolution, and influence of glacial ice at long-lived Akutan volcano, eastern Aleutian Islands, Alaska, USA. GSA Bulletin.	ALEUTIAN ARC	AKUTAN	Stratovolcano(es)	Akutan								54.1287	-165.918		53.37	0.989	18.55	9.42	9.13	3.97	0.22	0.61	3.58	0.164
Coombs, M. L., & Jicha, B. R. (2020). The eruptive history, magmatic evolution, and influence of glacial ice at long-lived Akutan volcano, eastern Aleutian Islands, Alaska, USA. GSA Bulletin.	ALEUTIAN ARC	AKUTAN	Stratovolcano(es)	Akutan								54.1688	-165.967		54.16	1.082	17.92	9.09	8.7	4.12	0.199	0.84	3.73	0.164
Coombs, M. L., & Jicha, B. R. (2020). The eruptive history, magmatic evolution, and influence of glacial ice at long-lived Akutan volcano, eastern Aleutian Islands, Alaska, USA. GSA Bulletin.	ALEUTIAN ARC	AKUTAN	Stratovolcano(es)	Akutan								54.1156	-166.04		49.75	1.121	19.4	9.95	10.17	5.4	0.191	0.67	3.19	0.154
Coombs, M. L., & Jicha, B. R. (2020). The eruptive history, magmatic evolution, and influence of glacial ice at long-lived Akutan volcano, eastern Aleutian Islands, Alaska, USA. GSA Bulletin.	ALEUTIAN ARC	AKUTAN	Stratovolcano(es)	Akutan								54.1113	-166.021		52.63	0.96	19.4	9.26	9.15	4.02	0.215	0.65	3.55	0.171
Coombs, M. L., & Jicha, B. R. (2020). The eruptive history, magmatic evolution, and influence of glacial ice at long-lived Akutan volcano, eastern Aleutian Islands, Alaska, USA. GSA Bulletin.	ALEUTIAN ARC	AKUTAN	Stratovolcano(es)	Akutan								54.1697	-165.969		64.18	0.859	16.15	5.7	4.07	1.47	0.207	1.57	5.52	0.272
Coombs, M. L., & Jicha, B. R. (2020). The eruptive history, magmatic evolution, and influence of glacial ice at long-lived Akutan volcano, eastern Aleutian Islands, Alaska, USA. GSA Bulletin.	ALEUTIAN ARC	AKUTAN	Stratovolcano(es)	Akutan								54.2012	-165.961		48.87	1.77	15.82	13.59	10.23	4.87	0.24	1.12	3.26	0.238
Coombs, M. L., & Jicha, B. R. (2020). The eruptive history, magmatic evolution, and influence of glacial ice at long-lived Akutan volcano, eastern Aleutian Islands, Alaska, USA. GSA Bulletin.	ALEUTIAN ARC	AKUTAN	Stratovolcano(es)	Akutan								54.2018	-165.96		54.03	0.891	16	8.67	8.93	6.86	0.181	1.18	3.08	0.177
Coombs, M. L., & Jicha, B. R. (2020). The eruptive history, magmatic evolution, and influence of glacial ice at long-lived Akutan volcano, eastern Aleutian Islands, Alaska, USA. GSA Bulletin.	ALEUTIAN ARC	AKUTAN	Stratovolcano(es)	Akutan								54.2018	-165.96		49.31	1.254	18.31	10.52	10.35	5.97	0.19	0.76	3.11	0.217
Coombs, M. L., & Jicha, B. R. (2020). The eruptive history, magmatic evolution, and influence of glacial ice at long-lived Akutan volcano, eastern Aleutian Islands, Alaska, USA. GSA Bulletin.	ALEUTIAN ARC	AKUTAN	Stratovolcano(es)	Akutan								54.1875	-165.911		57.53	0.918	18.17	7.33	7.5	3.03	0.173	1.25	3.94	0.166
Coombs, M. L., & Jicha, B. R. (2020). The eruptive history, magmatic evolution, and influence of glacial ice at long-lived Akutan volcano, eastern Aleutian Islands, Alaska, USA. GSA Bulletin.	ALEUTIAN ARC	AKUTAN	Stratovolcano(es)	Akutan								54.2119	-165.909		54	0.959	18.57	8.49	8.75	4.31	0.166	0.95	3.63	0.18
Coombs, M. L., & Jicha, B. R. (2020). The eruptive history, magmatic evolution, and influence of glacial ice at long-lived Akutan volcano, eastern Aleutian Islands, Alaska, USA. GSA Bulletin.	ALEUTIAN ARC	AKUTAN	Stratovolcano(es)	Akutan								54.1395	-165.995		53.75	1.215	17.67	9.75	8.75	4	0.217	0.65	3.86	0.139
Coombs, M. L., & Jicha, B. R. (2020). The eruptive history, magmatic evolution, and influence of glacial ice at long-lived Akutan volcano, eastern Aleutian Islands, Alaska, USA. GSA Bulletin.	ALEUTIAN ARC	AKUTAN	Stratovolcano(es)	Akutan								54.1359	-165.984		53.22	0.997	18.45	8.94	9.44	4.42	0.195	0.69	3.49	0.151
Coombs, M. L., & Jicha, B. R. (2020). The eruptive history, magmatic evolution, and influence of glacial ice at long-lived Akutan volcano, eastern Aleutian Islands, Alaska, USA. GSA Bulletin.	ALEUTIAN ARC	AKUTAN	Stratovolcano(es)	Akutan								54.1464	-165.995		51.28	1.084	18.36	9.5	10.65	5.25	0.2	0.55	3	0.126
Coombs, M. L., & Jicha, B. R. (2020). The eruptive history, magmatic evolution, and influence of glacial ice at long-lived Akutan volcano, eastern Aleutian Islands, Alaska, USA. GSA Bulletin.	ALEUTIAN ARC	AKUTAN	Stratovolcano(es)	Akutan								54.1538	-165.99		55.9	0.936	17.79	8.95	7.69	3.69	0.237	0.83	3.79	0.177
Coombs, M. L., & Jicha, B. R. (2020). The eruptive history, magmatic evolution, and influence of glacial ice at long-lived Akutan volcano, eastern Aleutian Islands, Alaska, USA. GSA Bulletin.	ALEUTIAN ARC	AKUTAN	Stratovolcano(es)	Akutan								54.1482	-165.963		60.83	0.992	16.68	7.23	5.32	2.12	0.215	1.31	5.06	0.245
Coombs, M. L., & Jicha, B. R. (2020). The eruptive history, magmatic evolution, and influence of glacial ice at long-lived Akutan volcano, eastern Aleutian Islands, Alaska, USA. GSA Bulletin.	ALEUTIAN ARC	AKUTAN	Stratovolcano(es)	Akutan								54.1245	-165.989		58.43	1.057	17.74	7.17	6.63	2.7	0.183	1.48	4.37	0.253
Coombs, M. L., & Jicha, B. R. (2020). The eruptive history, magmatic evolution, and influence of glacial ice at long-lived Akutan volcano, eastern Aleutian Islands, Alaska, USA. GSA Bulletin.	ALEUTIAN ARC	AKUTAN	Stratovolcano(es)	Akutan								54.1256	-165.994		53.06	0.883	17.07	8.67	10.25	5.81	0.186	0.78	3.14	0.149
Coombs, M. L., & Jicha, B. R. (2020). The eruptive history, magmatic evolution, and influence of glacial ice at long-lived Akutan volcano, eastern Aleutian Islands, Alaska, USA. GSA Bulletin.	ALEUTIAN ARC	AKUTAN	Stratovolcano(es)	Akutan								54.1232	-165.998		60.48	0.705	17.16	6.59	6.22	3.13	0.157	1.58	3.86	0.133
Coombs, M. L., & Jicha, B. R. (2020). The eruptive history, magmatic evolution, and influence of glacial ice at long-lived Akutan volcano, eastern Aleutian Islands, Alaska, USA. GSA Bulletin.	ALEUTIAN ARC	AKUTAN	Stratovolcano(es)	Akutan								54.0981	-165.988		49.75	1.023	19.03	9.78	10.57	5.91	0.155	0.94	2.68	0.162
Coombs, M. L., & Jicha, B. R. (2020). The eruptive history, magmatic evolution, and influence of glacial ice at long-lived Akutan volcano, eastern Aleutian Islands, Alaska, USA. GSA Bulletin.	ALEUTIAN ARC	AKUTAN	Stratovolcano(es)	Akutan								54.1054	-165.988		49.49	1.025	18.81	9.79	10.53	6.2	0.173	1.01	2.81	0.161
Coombs, M. L., & Jicha, B. R. (2020). The eruptive history, magmatic evolution, and influence of glacial ice at long-lived Akutan volcano, eastern Aleutian Islands, Alaska, USA. GSA Bulletin.	ALEUTIAN ARC	AKUTAN	Stratovolcano(es)	Akutan								54.1081	-165.983		60.36	0.712	17.09	6.6	6.58	2.95	0.134	1.53	3.9	0.132
Coombs, M. L., & Jicha, B. R. (2020). The eruptive history, magmatic evolution, and influence of glacial ice at long-lived Akutan volcano, eastern Aleutian Islands, Alaska, USA. GSA Bulletin.	ALEUTIAN ARC	AKUTAN	Stratovolcano(es)	Akutan								54.1154	-165.993		59.94	0.712	17.26	6.6	6.66	3.15	0.149	1.54	3.87	0.129
Coombs, M. L., & Jicha, B. R. (2020). The eruptive history, magmatic evolution, and influence of glacial ice at long-lived Akutan volcano, eastern Aleutian Islands, Alaska, USA. GSA Bulletin.	ALEUTIAN ARC	AKUTAN	Stratovolcano(es)	Akutan								54.1535	-165.87		63.21	0.799	16.84	5.66	4.09	1.42	0.188	1.89	5.59	0.307
Coombs, M. L., & Jicha, B. R. (2020). The eruptive history, magmatic evolution, and influence of glacial ice at long-lived Akutan volcano, eastern Aleutian Islands, Alaska, USA. GSA Bulletin.	ALEUTIAN ARC	AKUTAN	Stratovolcano(es)	Akutan								54.1472	-165.92		59.61	0.813	17.53	6.54	6.46	2.67	0.159	1.72	4.3	0.195
Coombs, M. L., & Jicha, B. R. (2020). The eruptive history, magmatic evolution, and influence of glacial ice at long-lived Akutan volcano, eastern Aleutian Islands, Alaska, USA. GSA Bulletin.	ALEUTIAN ARC	AKUTAN	Stratovolcano(es)	Akutan								54.1645	-166.053		50.51	0.968	19.14	9.77	10.13	5.11	0.198	0.82	3.15	0.211
Coombs, M. L., & Jicha, B. R. (2020). The eruptive history, magmatic evolution, and influence of glacial ice at long-lived Akutan volcano, eastern Aleutian Islands, Alaska, USA. GSA Bulletin.	ALEUTIAN ARC	AKUTAN	Stratovolcano(es)	Akutan								54.1728	-166.05		50.87	1.035	18.16	10.34	9.83	5.19	0.198	0.98	3.2	0.208
Coombs, M. L., & Jicha, B. R. (2020). The eruptive history, magmatic evolution, and influence of glacial ice at long-lived Akutan volcano, eastern Aleutian Islands, Alaska, USA. GSA Bulletin.	ALEUTIAN ARC	AKUTAN	Stratovolcano(es)	Akutan								54.1853	-166.031		56.43	0.824	17.05	7.94	8.46	4.14	0.17	1.24	3.55	0.201
Coombs, M. L., & Jicha, B. R. (2020). The eruptive history, magmatic evolution, and influence of glacial ice at long-lived Akutan volcano, eastern Aleutian Islands, Alaska, USA. GSA Bulletin.	ALEUTIAN ARC	AKUTAN	Stratovolcano(es)	Akutan								54.1079	-165.934		53.61	0.994	19.29	8.71	9.11	3.77	0.187	0.8	3.4	0.128
Coombs, M. L., & Jicha, B. R. (2020). The eruptive history, magmatic evolution, and influence of glacial ice at long-lived Akutan volcano, eastern Aleutian Islands, Alaska, USA. GSA Bulletin.	ALEUTIAN ARC	AKUTAN	Stratovolcano(es)	Akutan								54.1083	-165.935		53.97	0.972	19.55	8.31	8.98	3.6	0.184	0.82	3.46	0.132
Coombs, M. L., & Jicha, B. R. (2020). The eruptive history, magmatic evolution, and influence of glacial ice at long-lived Akutan volcano, eastern Aleutian Islands, Alaska, USA. GSA Bulletin.	ALEUTIAN ARC	AKUTAN	Stratovolcano(es)	Akutan								54.1302	-165.927		54.75	1.105	17.77	9.14	8.06	3.9	0.203	0.83	4.05	0.185
Coombs, M. L., & Jicha, B. R. (2020). The eruptive history, magmatic evolution, and influence of glacial ice at long-lived Akutan volcano, eastern Aleutian Islands, Alaska, USA. GSA Bulletin.	ALEUTIAN ARC	AKUTAN	Stratovolcano(es)	Akutan								54.1305	-165.099		58.4	1.06	17.55	9.18	5.58	2.24	0.22	1.07	4.45	0.22
Coombs, M. L., & Jicha, B. R. (2020). The eruptive history, magmatic evolution, and influence of glacial ice at long-lived Akutan volcano, eastern Aleutian Islands, Alaska, USA. GSA Bulletin.	ALEUTIAN ARC	AKUTAN	Stratovolcano(es)	Akutan								54.1305	-165.099		60	1.01	16.49	8.47	5.3	2.4	0.22	1.28	4.56	0.25
Coombs, M. L., & Jicha, B. R. (2020). The eruptive history, magmatic evolution, and influence of glacial ice at long-lived Akutan volcano, eastern Aleutian Islands, Alaska, USA. GSA Bulletin.	ALEUTIAN ARC	AKUTAN	Stratovolcano(es)	Akutan								54.1305	-165.099		60.3	1	16.41	8.31	5.34	2.1	0.22	1.3	4.79	0.26
Coombs, M. L., & Jicha, B. R. (2020). The eruptive history, magmatic evolution, and influence of glacial ice at long-lived Akutan volcano, eastern Aleutian Islands, Alaska, USA. GSA Bulletin.	ALEUTIAN ARC	AKUTAN	Stratovolcano(es)	Akutan								54.1698	-166.03		59.16	0.826	17.39	6.98	6.36	2.92	0.164	1.63	4.37	0.19
Coombs, M. L., & Jicha, B. R. (2020). The eruptive history, magmatic evolution, and influence of glacial ice at long-lived Akutan volcano, eastern Aleutian Islands, Alaska, USA. GSA Bulletin.	ALEUTIAN ARC	AKUTAN	Stratovolcano(es)	Akutan								54.1714	-166.03		49.36	0.888	18.62	9.27	12.31	6.27	0.165	0.57	2.43	0.106
Coombs, M. L., & Jicha, B. R. (2020). The eruptive history, magmatic evolution, and influence of glacial ice at long-lived Akutan volcano, eastern Aleutian Islands, Alaska, USA. GSA Bulletin.	ALEUTIAN ARC	AKUTAN	Stratovolcano(es)	Akutan								54.0982	-165.94		54.92	0.958	19.27	8.18	8.55	3.31	0.186	0.91	3.57	0.138
Coombs, M. L., & Jicha, B. R. (2020). The eruptive history, magmatic evolution, and influence of glacial ice at long-lived Akutan volcano, eastern Aleutian Islands, Alaska, USA. GSA Bulletin.	ALEUTIAN ARC	AKUTAN	Stratovolcano(es)	Akutan								54.0951	-165.94		51.13	1.026	19.88	9.99	10.67	3.42	0.166	0.45	3.02	0.228
Coombs, M. L., & Jicha, B. R. (2020). The eruptive history, magmatic evolution, and influence of glacial ice at long-lived Akutan volcano, eastern Aleutian Islands, Alaska, USA. GSA Bulletin.	ALEUTIAN ARC	AKUTAN	Stratovolcano(es)	Akutan								54.1112	-165.93		53.11	0.929	19.05	8.66	8.92	4.58	0.175	0.97	3.43	0.169
Coombs, M. L., & Jicha, B. R. (2020). The eruptive history, magmatic evolution, and influence of glacial ice at long-lived Akutan volcano, eastern Aleutian Islands, Alaska, USA. GSA Bulletin.	ALEUTIAN ARC	AKUTAN	Stratovolcano(es)	Akutan								54.1236	-165.93		55.77	1.144	17.69	9.07	8.01	2.76	0.206	1.09	4.04	0.223
Coombs, M. L., & Jicha, B. R. (2020). The eruptive history, magmatic evolution, and influence of glacial ice at long-lived Akutan volcano, eastern Aleutian Islands, Alaska, USA. GSA Bulletin.	ALEUTIAN ARC	AKUTAN	Stratovolcano(es)	Akutan								54.1229	-165.93		55.22	1.052	18.08	9.69	7.51	2.96	0.231	0.65	4.28	0.318
Coombs, M. L., & Jicha, B. R. (2020). The eruptive history, magmatic evolution, and influence of glacial ice at long-lived Akutan volcano, eastern Aleutian Islands, Alaska, USA. GSA Bulletin.	ALEUTIAN ARC	AKUTAN	Stratovolcano(es)	Akutan								54.1238	-165.93		54.11	1.114	18.16	9.34	8.35	3.82	0.208	0.78	3.94	0.178
Coombs, M. L., & Jicha, B. R. (2020). The eruptive history, magmatic evolution, and influence of glacial ice at long-lived Akutan volcano, eastern Aleutian Islands, Alaska, USA. GSA Bulletin.	ALEUTIAN ARC	AKUTAN	Stratovolcano(es)	Akutan								54.1239	-165.92		54.54	1.097	18.12	9.01	8.25	3.78	0.204	0.82	4	0.183
Coombs, M. L., & Jicha, B. R. (2020). The eruptive history, magmatic evolution, and influence of glacial ice at long-lived Akutan volcano, eastern Aleutian Islands, Alaska, USA. GSA Bulletin.	ALEUTIAN ARC	AKUTAN	Stratovolcano(es)	Akutan								54.1211	-165.91		57.84	0.952	17.64	8	7.12	2.83	0.199	1.02	4.2	0.202
Coombs, M. L., & Jicha, B. R. (2020). The eruptive history, magmatic evolution, and influence of glacial ice at long-lived Akutan volcano, eastern Aleutian Islands, Alaska, USA. GSA Bulletin.	ALEUTIAN ARC	AKUTAN	Stratovolcano(es)	Akutan								54.1108	-165.92		59.14	0.885	18.32	6.71	6.65	2.43	0.192	1.22	4.29	0.174
Coombs, M. L., & Jicha, B. R. (2020). The eruptive history, magmatic evolution, and influence of glacial ice at long-lived Akutan volcano, eastern Aleutian Islands, Alaska, USA. GSA Bulletin.	ALEUTIAN ARC	AKUTAN	Stratovolcano(es)	Akutan								54.1092	-165.92		53.88	0.936	19.04	8.59	8.38	4.1	0.178	1.05	3.65	0.188
Coombs, M. L., & Jicha, B. R. (2020). The eruptive history, magmatic evolution, and influence of glacial ice at long-lived Akutan volcano, eastern Aleutian Islands, Alaska, USA. GSA Bulletin.	ALEUTIAN ARC	AKUTAN	Stratovolcano(es)	Akutan								54.114	-165.92		54.57	1.146	17.56	9.55	8.31	3.61	0.231	0.81	4.02	0.2
Coombs, M. L., & Jicha, B. R. (2020). The eruptive history, magmatic evolution, and influence of glacial ice at long-lived Akutan volcano, eastern Aleutian Islands, Alaska, USA. GSA Bulletin.	ALEUTIAN ARC	AKUTAN	Stratovolcano(es)	Akutan								54.1184	-165.92		56.55	0.919	17.8	8.38	7.8	3.25	0.24	0.94	3.91	0.225
Coombs, M. L., & Jicha, B. R. (2020). The eruptive history, magmatic evolution, and influence of glacial ice at long-lived Akutan volcano, eastern Aleutian Islands, Alaska, USA. GSA Bulletin.	ALEUTIAN ARC	AKUTAN	Stratovolcano(es)	Akutan								54.1099	-165.95		48.16	1.238	18.94	11.28	10.7	5.44	0.187	1	2.78	0.268
Coombs, M. L., & Jicha, B. R. (2020). The eruptive history, magmatic evolution, and influence of glacial ice at long-lived Akutan volcano, eastern Aleutian Islands, Alaska, USA. GSA Bulletin.	ALEUTIAN ARC	AKUTAN	Stratovolcano(es)	Akutan								54.1129	-165.95		52.99	1.259	19.28	9.49	9.18	2.41	0.206	1.01	3.85	0.315
Coombs, M. L., & Jicha, B. R. (2020). The eruptive history, magmatic evolution, and influence of glacial ice at long-lived Akutan volcano, eastern Aleutian Islands, Alaska, USA. GSA Bulletin.	ALEUTIAN ARC	AKUTAN	Stratovolcano(es)	Akutan								54.1072	-165.963		57.28	0.936	17.48	8.54	7.24	3.01	0.212	0.95	4.16	0.2
Coombs, M. L., & Jicha, B. R. (2020). The eruptive history, magmatic evolution, and influence of glacial ice at long-lived Akutan volcano, eastern Aleutian Islands, Alaska, USA. GSA Bulletin.	ALEUTIAN ARC	AKUTAN	Stratovolcano(es)	Akutan								54.1064	-165.96		49.3	1.06	20.48	10.08	10.84	4.22	0.185	0.69	2.97	0.176
Coombs, M. L., & Jicha, B. R. (2020). The eruptive history, magmatic evolution, and influence of glacial ice at long-lived Akutan volcano, eastern Aleutian Islands, Alaska, USA. GSA Bulletin.	ALEUTIAN ARC	AKUTAN	Stratovolcano(es)	Akutan								54.155	-165.97		60.72	1.001	16.52	7.34	5.44	2.2	0.214	1.31	5.01	0.243
Coombs, M. L., & Jicha, B. R. (2020). The eruptive history, magmatic evolution, and influence of glacial ice at long-lived Akutan volcano, eastern Aleutian Islands, Alaska, USA. GSA Bulletin.	ALEUTIAN ARC	AKUTAN	Stratovolcano(es)	Akutan								54.1544	-165.97		53.15	1.224	17.78	10.2	8.91	4.01	0.212	0.6	3.78	0.134
Coombs, M. L., & Jicha, B. R. (2020). The eruptive history, magmatic evolution, and influence of glacial ice at long-lived Akutan volcano, eastern Aleutian Islands, Alaska, USA. GSA Bulletin.	ALEUTIAN ARC	AKUTAN	Stratovolcano(es)	Akutan								54.1412	-165.91		63.19	0.899	16.64	5.78	3.48	1.59	0.237	2.3	5.55	0.329
Coombs, M. L., & Jicha, B. R. (2020). The eruptive history, magmatic evolution, and influence of glacial ice at long-lived Akutan volcano, eastern Aleutian Islands, Alaska, USA. GSA Bulletin.	ALEUTIAN ARC	AKUTAN	Stratovolcano(es)	Akutan								54.1299	-166		58.24	0.926	17.44	7.71	6.83	2.88	0.198	1.11	4.45	0.214
Coombs, M. L., & Jicha, B. R. (2020). The eruptive history, magmatic evolution, and influence of glacial ice at long-lived Akutan volcano, eastern Aleutian Islands, Alaska, USA. GSA Bulletin.	ALEUTIAN ARC	AKUTAN	Stratovolcano(es)	Akutan								54.122	-166		61.95	0.664	16.92	6.17	5.51	2.93	0.122	1.65	3.95	0.134
Coombs, M. L., & Jicha, B. R. (2020). The eruptive history, magmatic evolution, and influence of glacial ice at long-lived Akutan volcano, eastern Aleutian Islands, Alaska, USA. GSA Bulletin.	ALEUTIAN ARC	AKUTAN	Stratovolcano(es)	Akutan								54.129	-165.96		54.93	1.014	18.11	9.7	7.78	3.12	0.229	0.63	4.19	0.299
Coombs, M. L., & Jicha, B. R. (2020). The eruptive history, magmatic evolution, and influence of glacial ice at long-lived Akutan volcano, eastern Aleutian Islands, Alaska, USA. GSA Bulletin.	ALEUTIAN ARC	AKUTAN	Stratovolcano(es)	Akutan								54.1239	-165.95		54.56	1.044	18.18	9.91	7.73	3.33	0.233	0.62	4.11	0.289
Coombs, M. L., & Jicha, B. R. (2020). The eruptive history, magmatic evolution, and influence of glacial ice at long-lived Akutan volcano, eastern Aleutian Islands, Alaska, USA. GSA Bulletin.	ALEUTIAN ARC	AKUTAN	Stratovolcano(es)	Akutan								54.0981	-166.02		49.63	1.149	20.02	9.49	10.38	4.71	0.17	0.97	3.24	0.243
Coombs, M. L., & Jicha, B. R. (2020). The eruptive history, magmatic evolution, and influence of glacial ice at long-lived Akutan volcano, eastern Aleutian Islands, Alaska, USA. GSA Bulletin.	ALEUTIAN ARC	AKUTAN	Stratovolcano(es)	Akutan								54.1048	-166.02		49.03	1.058	19.44	9.9	10.96	5.66	0.174	0.88	2.73	0.172
Coombs, M. L., & Jicha, B. R. (2020). The eruptive history, magmatic evolution, and influence of glacial ice at long-lived Akutan volcano, eastern Aleutian Islands, Alaska, USA. GSA Bulletin.	ALEUTIAN ARC	AKUTAN	Stratovolcano(es)	Akutan								54.1007	-166.03		49	1.044	19.36	9.97	11	5.63	0.174	0.88	2.77	0.172
Coombs, M. L., & Jicha, B. R. (2020). The eruptive history, magmatic evolution, and influence of glacial ice at long-lived Akutan volcano, eastern Aleutian Islands, Alaska, USA. GSA Bulletin.	ALEUTIAN ARC	AKUTAN	Stratovolcano(es)	Akutan								54.119	-166.04		53.95	0.814	20.54	8.03	8.83	2.98	0.179	0.68	3.84	0.154
Coombs, M. L., & Jicha, B. R. (2020). The eruptive history, magmatic evolution, and influence of glacial ice at long-lived Akutan volcano, eastern Aleutian Islands, Alaska, USA. GSA Bulletin.	ALEUTIAN ARC	AKUTAN	Stratovolcano(es)	Akutan								54.1201	-166.04		52.5	0.853	20.51	8.26	9.94	3.79	0.17	0.5	3.34	0.138
Coombs, M. L., & Jicha, B. R. (2020). The eruptive history, magmatic evolution, and influence of glacial ice at long-lived Akutan volcano, eastern Aleutian Islands, Alaska, USA. GSA Bulletin.	ALEUTIAN ARC	AKUTAN	Stratovolcano(es)	Akutan								54.1013	-166		50.63	1.003	18.54	9.8	9.89	5.71	0.175	0.99	3.06	0.18
Coombs, M. L., & Jicha, B. R. (2020). The eruptive history, magmatic evolution, and influence of glacial ice at long-lived Akutan volcano, eastern Aleutian Islands, Alaska, USA. GSA Bulletin.	ALEUTIAN ARC	AKUTAN	Stratovolcano(es)	Akutan								54.1367	-165.93		63.53	0.808	16.33	6.13	4.27	1.51	0.199	1.48	5.45	0.289
Coombs, M. L., & Jicha, B. R. (2020). The eruptive history, magmatic evolution, and influence of glacial ice at long-lived Akutan volcano, eastern Aleutian Islands, Alaska, USA. GSA Bulletin.	ALEUTIAN ARC	AKUTAN	Stratovolcano(es)	Akutan								54.1374	-165.93		63.72	0.806	16.34	6.08	4.23	1.42	0.197	1.49	5.42	0.288
Coombs, M. L., & Jicha, B. R. (2020). The eruptive history, magmatic evolution, and influence of glacial ice at long-lived Akutan volcano, eastern Aleutian Islands, Alaska, USA. GSA Bulletin.	ALEUTIAN ARC	AKUTAN	Stratovolcano(es)	Akutan								54.1512	-165.92		59.43	0.813	17.37	6.9	6.44	2.71	0.174	1.7	4.26	0.194
Coombs, M. L., & Jicha, B. R. (2020). The eruptive history, magmatic evolution, and influence of glacial ice at long-lived Akutan volcano, eastern Aleutian Islands, Alaska, USA. GSA Bulletin.	ALEUTIAN ARC	AKUTAN	Stratovolcano(es)	Akutan								54.1529	-165.92		53.1	1.153	18.1	9.7	9.33	3.9	0.27	0.84	3.37	0.227
Coombs, M. L., & Jicha, B. R. (2020). The eruptive history, magmatic evolution, and influence of glacial ice at long-lived Akutan volcano, eastern Aleutian Islands, Alaska, USA. GSA Bulletin.	ALEUTIAN ARC	AKUTAN	Stratovolcano(es)	Akutan								54.1583	-165.92		59.28	0.815	17.34	6.89	6.35	3.08	0.212	1.66	4.16	0.199
Coombs, M. L., & Jicha, B. R. (2020). The eruptive history, magmatic evolution, and influence of glacial ice at long-lived Akutan volcano, eastern Aleutian Islands, Alaska, USA. GSA Bulletin.	ALEUTIAN ARC	AKUTAN	Stratovolcano(es)	Akutan								54.1622	-165.92		56.38	0.952	19.17	7.01	7.66	2.71	0.164	1.41	4.24	0.303
Coombs, M. L., & Jicha, B. R. (2020). The eruptive history, magmatic evolution, and influence of glacial ice at long-lived Akutan volcano, eastern Aleutian Islands, Alaska, USA. GSA Bulletin.	ALEUTIAN ARC	AKUTAN	Stratovolcano(es)	Akutan								54.1709	-165.92		54.63	1.09	18.15	9	7.99	3.81	0.193	1.16	3.72	0.243
Coombs, M. L., & Jicha, B. R. (2020). The eruptive history, magmatic evolution, and influence of glacial ice at long-lived Akutan volcano, eastern Aleutian Islands, Alaska, USA. GSA Bulletin.	ALEUTIAN ARC	AKUTAN	Stratovolcano(es)	Akutan								54.1687	-165.94		59.37	0.884	18.41	6.32	6.27	2.02	0.153	1.84	4.42	0.318
Coombs, M. L., & Jicha, B. R. (2020). The eruptive history, magmatic evolution, and influence of glacial ice at long-lived Akutan volcano, eastern Aleutian Islands, Alaska, USA. GSA Bulletin.	ALEUTIAN ARC	AKUTAN	Stratovolcano(es)	Akutan								54.1559	-166.05		54.17	0.984	18.35	9.42	8.52	3.79	0.208	0.67	3.72	0.174
Coombs, M. L., & Jicha, B. R. (2020). The eruptive history, magmatic evolution, and influence of glacial ice at long-lived Akutan volcano, eastern Aleutian Islands, Alaska, USA. GSA Bulletin.	ALEUTIAN ARC	AKUTAN	Stratovolcano(es)	Akutan								54.1155	-166.01		51.72	0.91	19.66	9.39	9.42	4.49	0.199	0.64	3.4	0.163
Coombs, M. L., & Jicha, B. R. (2020). The eruptive history, magmatic evolution, and influence of glacial ice at long-lived Akutan volcano, eastern Aleutian Islands, Alaska, USA. GSA Bulletin.	ALEUTIAN ARC	AKUTAN	Stratovolcano(es)	Akutan								54.1202	-166.01		52.58	1.004	18.95	9.52	9.17	4.21	0.205	0.6	3.55	0.211
Coombs, M. L., & Jicha, B. R. (2020). The eruptive history, magmatic evolution, and influence of glacial ice at long-lived Akutan volcano, eastern Aleutian Islands, Alaska, USA. GSA Bulletin.	ALEUTIAN ARC	AKUTAN	Stratovolcano(es)	Akutan								54.1406	-165.764		51.5496	1.07084	17.6975	9.36986	10.2384	5.28268	0.177792	1.20572	3.10626	0.301429
Coombs, M. L., & Jicha, B. R. (2020). The eruptive history, magmatic evolution, and influence of glacial ice at long-lived Akutan volcano, eastern Aleutian Islands, Alaska, USA. GSA Bulletin.	ALEUTIAN ARC	AKUTAN	Stratovolcano(es)	Akutan								54.1175	-165.706		53.2913	1.32614	17.467	9.45696	8.60561	3.96001	0.196466	1.46326	3.73489	0.498327
Coombs, M. L., & Jicha, B. R. (2020). The eruptive history, magmatic evolution, and influence of glacial ice at long-lived Akutan volcano, eastern Aleutian Islands, Alaska, USA. GSA Bulletin.	ALEUTIAN ARC	AKUTAN	Stratovolcano(es)	Akutan								54.1298	-165.672		52.1574	1.06263	18.581	8.14049	9.89313	4.99176	0.159696	1.33582	3.42493	0.253104
Coombs, M. L., & Jicha, B. R. (2020). The eruptive history, magmatic evolution, and influence of glacial ice at long-lived Akutan volcano, eastern Aleutian Islands, Alaska, USA. GSA Bulletin.	ALEUTIAN ARC	AKUTAN	Stratovolcano(es)	Akutan								54.1184	-165.663		51.5033	1.0005	17.1239	8.86472	10.1467	6.51133	0.174175	1.19492	3.18984	0.29063
Bolge, L. L., Carr, M. J., Feigenson, M. D., & Alvarado, G. E. (2006). Geochemical stratigraphy and magmatic evolution at Arenal volcano, Costa Rica. Journal of Volcanology and Geothermal Research, 157(1-3), 34-48.	CENTRAL AMERICAN VOLCANIC ARC	COSTA RICA	Stratovolcano(es)	Arenal				10.467	10.467	-84.733	-84.733	10.467	-84.733	s_A1 [9608]	55
Bolge, L. L., Carr, M. J., Feigenson, M. D., & Alvarado, G. E. (2006). Geochemical stratigraphy and magmatic evolution at Arenal volcano, Costa Rica. Journal of Volcanology and Geothermal Research, 157(1-3), 34-48.	CENTRAL AMERICAN VOLCANIC ARC	COSTA RICA	Stratovolcano(es)	Arenal				10.467	10.467	-84.733	-84.733	10.467	-84.733	s_ET2 [9608]	60
Bolge, L. L., Carr, M. J., Feigenson, M. D., & Alvarado, G. E. (2006). Geochemical stratigraphy and magmatic evolution at Arenal volcano, Costa Rica. Journal of Volcanology and Geothermal Research, 157(1-3), 34-48.	CENTRAL AMERICAN VOLCANIC ARC	COSTA RICA	Stratovolcano(es)	Arenal				10.467	10.467	-84.733	-84.733	10.467	-84.733	s_ET4 [9608]	58
Bolge, L. L., Carr, M. J., Feigenson, M. D., & Alvarado, G. E. (2006). Geochemical stratigraphy and magmatic evolution at Arenal volcano, Costa Rica. Journal of Volcanology and Geothermal Research, 157(1-3), 34-48.	CENTRAL AMERICAN VOLCANIC ARC	COSTA RICA	Stratovolcano(es)	Arenal				10.467	10.467	-84.733	-84.733	10.467	-84.733	s_ET5 [9608]	59
Bolge, L. L., Carr, M. J., Feigenson, M. D., & Alvarado, G. E. (2006). Geochemical stratigraphy and magmatic evolution at Arenal volcano, Costa Rica. Journal of Volcanology and Geothermal Research, 157(1-3), 34-48.	CENTRAL AMERICAN VOLCANIC ARC	COSTA RICA	Stratovolcano(es)	Arenal				10.467	10.467	-84.733	-84.733	10.467	-84.733	s_A3 [9608]	56
Bolge, L. L., Carr, M. J., Feigenson, M. D., & Alvarado, G. E. (2006). Geochemical stratigraphy and magmatic evolution at Arenal volcano, Costa Rica. Journal of Volcanology and Geothermal Research, 157(1-3), 34-48.	CENTRAL AMERICAN VOLCANIC ARC	COSTA RICA	Stratovolcano(es)	Arenal				10.467	10.467	-84.733	-84.733	10.467	-84.733	s_ET7 [9608]	59
Bolge, L. L., Carr, M. J., Feigenson, M. D., & Alvarado, G. E. (2006). Geochemical stratigraphy and magmatic evolution at Arenal volcano, Costa Rica. Journal of Volcanology and Geothermal Research, 157(1-3), 34-48.	CENTRAL AMERICAN VOLCANIC ARC	COSTA RICA	Stratovolcano(es)	Arenal				10.467	10.467	-84.733	-84.733	10.467	-84.733	s_ET8M [9608]	52
Bolge, L. L., Carr, M. J., Feigenson, M. D., & Alvarado, G. E. (2006). Geochemical stratigraphy and magmatic evolution at Arenal volcano, Costa Rica. Journal of Volcanology and Geothermal Research, 157(1-3), 34-48.	CENTRAL AMERICAN VOLCANIC ARC	COSTA RICA	Stratovolcano(es)	Arenal				10.467	10.467	-84.733	-84.733	10.467	-84.733	s_ET8B [9608]	52
Bolge, L. L., Carr, M. J., Feigenson, M. D., & Alvarado, G. E. (2006). Geochemical stratigraphy and magmatic evolution at Arenal volcano, Costa Rica. Journal of Volcanology and Geothermal Research, 157(1-3), 34-48.	CENTRAL AMERICAN VOLCANIC ARC	COSTA RICA	Stratovolcano(es)	Arenal				10.467	10.467	-84.733	-84.733	10.467	-84.733	s_ET9N [9608]	63
Bolge, L. L., Carr, M. J., Feigenson, M. D., & Alvarado, G. E. (2006). Geochemical stratigraphy and magmatic evolution at Arenal volcano, Costa Rica. Journal of Volcanology and Geothermal Research, 157(1-3), 34-48.	CENTRAL AMERICAN VOLCANIC ARC	COSTA RICA	Stratovolcano(es)	Arenal				10.467	10.467	-84.733	-84.733	10.467	-84.733	s_ET9A [9608]	54
Bolge, L. L., Carr, M. J., Feigenson, M. D., & Alvarado, G. E. (2006). Geochemical stratigraphy and magmatic evolution at Arenal volcano, Costa Rica. Journal of Volcanology and Geothermal Research, 157(1-3), 34-48.	CENTRAL AMERICAN VOLCANIC ARC	COSTA RICA	Stratovolcano(es)	Arenal				10.467	10.467	-84.733	-84.733	10.467	-84.733	s_ET9B [9608]	53
Bolge, L. L., Carr, M. J., Feigenson, M. D., & Alvarado, G. E. (2006). Geochemical stratigraphy and magmatic evolution at Arenal volcano, Costa Rica. Journal of Volcanology and Geothermal Research, 157(1-3), 34-48.	CENTRAL AMERICAN VOLCANIC ARC	COSTA RICA	Stratovolcano(es)	Arenal				10.467	10.467	-84.733	-84.733	10.467	-84.733	s_A4 [9608]	55
Bolge, L. L., Carr, M. J., Feigenson, M. D., & Alvarado, G. E. (2006). Geochemical stratigraphy and magmatic evolution at Arenal volcano, Costa Rica. Journal of Volcanology and Geothermal Research, 157(1-3), 34-48.	CENTRAL AMERICAN VOLCANIC ARC	COSTA RICA	Stratovolcano(es)	Arenal				10.467	10.467	-84.733	-84.733	10.467	-84.733	s_ET9 [9608]	54
Bolge, L. L., Carr, M. J., Feigenson, M. D., & Alvarado, G. E. (2006). Geochemical stratigraphy and magmatic evolution at Arenal volcano, Costa Rica. Journal of Volcanology and Geothermal Research, 157(1-3), 34-48.	CENTRAL AMERICAN VOLCANIC ARC	COSTA RICA	Stratovolcano(es)	Arenal				10.467	10.467	-84.733	-84.733	10.467	-84.733	s_ET10 [9608]	54
Bolge, L. L., Carr, M. J., Feigenson, M. D., & Alvarado, G. E. (2006). Geochemical stratigraphy and magmatic evolution at Arenal volcano, Costa Rica. Journal of Volcanology and Geothermal Research, 157(1-3), 34-48.	CENTRAL AMERICAN VOLCANIC ARC	COSTA RICA	Stratovolcano(es)	Arenal				10.467	10.467	-84.733	-84.733	10.467	-84.733	s_LA [9608]	54
Bolge, L. L., Carr, M. J., Feigenson, M. D., & Alvarado, G. E. (2006). Geochemical stratigraphy and magmatic evolution at Arenal volcano, Costa Rica. Journal of Volcanology and Geothermal Research, 157(1-3), 34-48.	CENTRAL AMERICAN VOLCANIC ARC	COSTA RICA	Stratovolcano(es)	Arenal				10.467	10.467	-84.733	-84.733	10.467	-84.733	s_ET11 [9608]	54
Bolge, L. L., Carr, M. J., Feigenson, M. D., & Alvarado, G. E. (2006). Geochemical stratigraphy and magmatic evolution at Arenal volcano, Costa Rica. Journal of Volcanology and Geothermal Research, 157(1-3), 34-48.	CENTRAL AMERICAN VOLCANIC ARC	COSTA RICA	Stratovolcano(es)	Arenal				10.467	10.467	-84.733	-84.733	10.467	-84.733	s_ET11 [9608]	60
Bolge, L. L., Carr, M. J., Feigenson, M. D., & Alvarado, G. E. (2006). Geochemical stratigraphy and magmatic evolution at Arenal volcano, Costa Rica. Journal of Volcanology and Geothermal Research, 157(1-3), 34-48.	CENTRAL AMERICAN VOLCANIC ARC	COSTA RICA	Stratovolcano(es)	Arenal				10.467	10.467	-84.733	-84.733	10.467	-84.733	s_ET12 [9608]	53
Bolge, L. L., Carr, M. J., Feigenson, M. D., & Alvarado, G. E. (2006). Geochemical stratigraphy and magmatic evolution at Arenal volcano, Costa Rica. Journal of Volcanology and Geothermal Research, 157(1-3), 34-48.	CENTRAL AMERICAN VOLCANIC ARC	COSTA RICA	Stratovolcano(es)	Arenal				10.467	10.467	-84.733	-84.733	10.467	-84.733	s_BOMB12.5 [9608]	55
Bolge, L. L., Carr, M. J., Feigenson, M. D., & Alvarado, G. E. (2006). Geochemical stratigraphy and magmatic evolution at Arenal volcano, Costa Rica. Journal of Volcanology and Geothermal Research, 157(1-3), 34-48.	CENTRAL AMERICAN VOLCANIC ARC	COSTA RICA	Stratovolcano(es)	Arenal				10.467	10.467	-84.733	-84.733	10.467	-84.733	s_ET13 [9608]	54
Bolge, L. L., Carr, M. J., Feigenson, M. D., & Alvarado, G. E. (2006). Geochemical stratigraphy and magmatic evolution at Arenal volcano, Costa Rica. Journal of Volcanology and Geothermal Research, 157(1-3), 34-48.	CENTRAL AMERICAN VOLCANIC ARC	COSTA RICA	Stratovolcano(es)	Arenal				10.467	10.467	-84.733	-84.733	10.467	-84.733	s_BOMB13.5 [9608]	55
Bolge, L. L., Carr, M. J., Feigenson, M. D., & Alvarado, G. E. (2006). Geochemical stratigraphy and magmatic evolution at Arenal volcano, Costa Rica. Journal of Volcanology and Geothermal Research, 157(1-3), 34-48.	CENTRAL AMERICAN VOLCANIC ARC	COSTA RICA	Stratovolcano(es)	Arenal				10.467	10.467	-84.733	-84.733	10.467	-84.733	s_ET14 [9608]	54
Bolge, L. L., Carr, M. J., Feigenson, M. D., & Alvarado, G. E. (2006). Geochemical stratigraphy and magmatic evolution at Arenal volcano, Costa Rica. Journal of Volcanology and Geothermal Research, 157(1-3), 34-48.	CENTRAL AMERICAN VOLCANIC ARC	COSTA RICA	Stratovolcano(es)	Arenal				10.467	10.467	-84.733	-84.733	10.467	-84.733	s_ET15 [9608]	51
Bolge, L. L., Carr, M. J., Feigenson, M. D., & Alvarado, G. E. (2006). Geochemical stratigraphy and magmatic evolution at Arenal volcano, Costa Rica. Journal of Volcanology and Geothermal Research, 157(1-3), 34-48.	CENTRAL AMERICAN VOLCANIC ARC	COSTA RICA	Stratovolcano(es)	Arenal				10.467	10.467	-84.733	-84.733	10.467	-84.733	s_BOMB15.5 [9608]	54
Bolge, L. L., Carr, M. J., Feigenson, M. D., & Alvarado, G. E. (2006). Geochemical stratigraphy and magmatic evolution at Arenal volcano, Costa Rica. Journal of Volcanology and Geothermal Research, 157(1-3), 34-48.	CENTRAL AMERICAN VOLCANIC ARC	COSTA RICA	Stratovolcano(es)	Arenal				10.467	10.467	-84.733	-84.733	10.467	-84.733	s_BOMB16.5 [9608]	53
Bolge, L. L., Carr, M. J., Feigenson, M. D., & Alvarado, G. E. (2006). Geochemical stratigraphy and magmatic evolution at Arenal volcano, Costa Rica. Journal of Volcanology and Geothermal Research, 157(1-3), 34-48.	CENTRAL AMERICAN VOLCANIC ARC	COSTA RICA	Stratovolcano(es)	Arenal				10.467	10.467	-84.733	-84.733	10.467	-84.733	s_SFB [9608]	62
Bolge, L. L., Carr, M. J., Feigenson, M. D., & Alvarado, G. E. (2006). Geochemical stratigraphy and magmatic evolution at Arenal volcano, Costa Rica. Journal of Volcanology and Geothermal Research, 157(1-3), 34-48.	CENTRAL AMERICAN VOLCANIC ARC	COSTA RICA	Stratovolcano(es)	Arenal				10.467	10.467	-84.733	-84.733	10.467	-84.733	s_BOMBSFB [9608]	54
Bolge, L. L., Carr, M. J., Feigenson, M. D., & Alvarado, G. E. (2006). Geochemical stratigraphy and magmatic evolution at Arenal volcano, Costa Rica. Journal of Volcanology and Geothermal Research, 157(1-3), 34-48.	CENTRAL AMERICAN VOLCANIC ARC	COSTA RICA	Stratovolcano(es)	Arenal				10.467	10.467	-84.733	-84.733	10.467	-84.733	s_117081 [9608]	55.24	0.62	19.24	7.21	8.8	4.46	0.14	0.67	3.13	0.18
Bolge, L. L., Carr, M. J., Feigenson, M. D., & Alvarado, G. E. (2006). Geochemical stratigraphy and magmatic evolution at Arenal volcano, Costa Rica. Journal of Volcanology and Geothermal Research, 157(1-3), 34-48.	CENTRAL AMERICAN VOLCANIC ARC	COSTA RICA	Stratovolcano(es)	Arenal				10.467	10.467	-84.733	-84.733	10.467	-84.733	s_140A1 [9608]	53.82	0.6	19.18	7.22	9.25	4.81	0.15	0.59	2.99	0.17
Bolge, L. L., Carr, M. J., Feigenson, M. D., & Alvarado, G. E. (2006). Geochemical stratigraphy and magmatic evolution at Arenal volcano, Costa Rica. Journal of Volcanology and Geothermal Research, 157(1-3), 34-48.	CENTRAL AMERICAN VOLCANIC ARC	COSTA RICA	Stratovolcano(es)	Arenal				10.467	10.467	-84.733	-84.733	10.467	-84.733	s_AR391 [9608]	53.96	0.59	18.39	7.14	8.94	4.82	0.148	0.645	3.03	0.189
Bolge, L. L., Carr, M. J., Feigenson, M. D., & Alvarado, G. E. (2006). Geochemical stratigraphy and magmatic evolution at Arenal volcano, Costa Rica. Journal of Volcanology and Geothermal Research, 157(1-3), 34-48.	CENTRAL AMERICAN VOLCANIC ARC	COSTA RICA	Stratovolcano(es)	Arenal				10.467	10.467	-84.733	-84.733	10.467	-84.733	s_RET1 [9608]	55.59	0.553	20.65	6.07	9.11	2.68	0.134	0.669	3.31
Bolge, L. L., Carr, M. J., Feigenson, M. D., & Alvarado, G. E. (2006). Geochemical stratigraphy and magmatic evolution at Arenal volcano, Costa Rica. Journal of Volcanology and Geothermal Research, 157(1-3), 34-48.	CENTRAL AMERICAN VOLCANIC ARC	COSTA RICA	Stratovolcano(es)	Arenal				10.467	10.467	-84.733	-84.733	10.467	-84.733	s_117A2 [9608]	54.64	0.57	21.06	6.22	9.49	2.7	0.13	0.63	3.3	0.2
Bolge, L. L., Carr, M. J., Feigenson, M. D., & Alvarado, G. E. (2006). Geochemical stratigraphy and magmatic evolution at Arenal volcano, Costa Rica. Journal of Volcanology and Geothermal Research, 157(1-3), 34-48.	CENTRAL AMERICAN VOLCANIC ARC	COSTA RICA	Stratovolcano(es)	Arenal				10.467	10.467	-84.733	-84.733	10.467	-84.733	s_134A2 [9608]	54.94	0.61	19.77	6.54	8.97	3.23	0.14	0.65	3.28	0.19
Bolge, L. L., Carr, M. J., Feigenson, M. D., & Alvarado, G. E. (2006). Geochemical stratigraphy and magmatic evolution at Arenal volcano, Costa Rica. Journal of Volcanology and Geothermal Research, 157(1-3), 34-48.	CENTRAL AMERICAN VOLCANIC ARC	COSTA RICA	Stratovolcano(es)	Arenal				10.467	10.467	-84.733	-84.733	10.467	-84.733	s_143A2 [9608]	53.69	0.62	19.75	7.55	9.76	4.16	0.16	0.56	3.01	0.19
Bolge, L. L., Carr, M. J., Feigenson, M. D., & Alvarado, G. E. (2006). Geochemical stratigraphy and magmatic evolution at Arenal volcano, Costa Rica. Journal of Volcanology and Geothermal Research, 157(1-3), 34-48.	CENTRAL AMERICAN VOLCANIC ARC	COSTA RICA	Stratovolcano(es)	Arenal				10.467	10.467	-84.733	-84.733	10.467	-84.733	s_ARC_UNIT10_DK [9608]	55.13	0.56	20.7	6.25	8.83	2.88	0.14	0.67	3.26	0.19
Bolge, L. L., Carr, M. J., Feigenson, M. D., & Alvarado, G. E. (2006). Geochemical stratigraphy and magmatic evolution at Arenal volcano, Costa Rica. Journal of Volcanology and Geothermal Research, 157(1-3), 34-48.	CENTRAL AMERICAN VOLCANIC ARC	COSTA RICA	Stratovolcano(es)	Arenal				10.467	10.467	-84.733	-84.733	10.467	-84.733	s_ARC_UNIT10_LT [9608]	53.4	0.56	19.96	7.12	9.36	4.3	0.15	0.59	2.85	0.16
Bolge, L. L., Carr, M. J., Feigenson, M. D., & Alvarado, G. E. (2006). Geochemical stratigraphy and magmatic evolution at Arenal volcano, Costa Rica. Journal of Volcanology and Geothermal Research, 157(1-3), 34-48.	CENTRAL AMERICAN VOLCANIC ARC	COSTA RICA	Stratovolcano(es)	Arenal				10.467	10.467	-84.733	-84.733	10.467	-84.733	s_ARC2 [9608]	57.95	0.43	18.25	6.34	7.11	2.56	0.2	0.69	3.45	0.24
Bolge, L. L., Carr, M. J., Feigenson, M. D., & Alvarado, G. E. (2006). Geochemical stratigraphy and magmatic evolution at Arenal volcano, Costa Rica. Journal of Volcanology and Geothermal Research, 157(1-3), 34-48.	CENTRAL AMERICAN VOLCANIC ARC	COSTA RICA	Stratovolcano(es)	Arenal				10.467	10.467	-84.733	-84.733	10.467	-84.733	s_CT2 [9608]	62.01	0.39	17.56	5.25	6.25	2.08	0.196	0.81	3.9
Bolge, L. L., Carr, M. J., Feigenson, M. D., & Alvarado, G. E. (2006). Geochemical stratigraphy and magmatic evolution at Arenal volcano, Costa Rica. Journal of Volcanology and Geothermal Research, 157(1-3), 34-48.	CENTRAL AMERICAN VOLCANIC ARC	COSTA RICA	Stratovolcano(es)	Arenal				10.467	10.467	-84.733	-84.733	10.467	-84.733	s_MAC2L [9608]	59.45	0.42	18.05	5.98	6.6	2.31	0.21	0.8	4.75	0.24
Bolge, L. L., Carr, M. J., Feigenson, M. D., & Alvarado, G. E. (2006). Geochemical stratigraphy and magmatic evolution at Arenal volcano, Costa Rica. Journal of Volcanology and Geothermal Research, 157(1-3), 34-48.	CENTRAL AMERICAN VOLCANIC ARC	COSTA RICA	Stratovolcano(es)	Arenal				10.467	10.467	-84.733	-84.733	10.467	-84.733	s_MAC2M [9608]	58.97	0.45	18.37	6.52	6.96	2.51	0.21	0.67	3.48	0.22
Bolge, L. L., Carr, M. J., Feigenson, M. D., & Alvarado, G. E. (2006). Geochemical stratigraphy and magmatic evolution at Arenal volcano, Costa Rica. Journal of Volcanology and Geothermal Research, 157(1-3), 34-48.	CENTRAL AMERICAN VOLCANIC ARC	COSTA RICA	Stratovolcano(es)	Arenal				10.467	10.467	-84.733	-84.733	10.467	-84.733	s_MAC2U [9608]	58.32	0.44	18.41	6.57	7.22	2.66	0.2	0.66	3.3	0.23
Bolge, L. L., Carr, M. J., Feigenson, M. D., & Alvarado, G. E. (2006). Geochemical stratigraphy and magmatic evolution at Arenal volcano, Costa Rica. Journal of Volcanology and Geothermal Research, 157(1-3), 34-48.	CENTRAL AMERICAN VOLCANIC ARC	COSTA RICA	Stratovolcano(es)	Arenal				10.467	10.467	-84.733	-84.733	10.467	-84.733	s_RET2A [9608]	59.57	0.444	18.46	6.56	7.24	2.63	0.207	0.684	3.55
Bolge, L. L., Carr, M. J., Feigenson, M. D., & Alvarado, G. E. (2006). Geochemical stratigraphy and magmatic evolution at Arenal volcano, Costa Rica. Journal of Volcanology and Geothermal Research, 157(1-3), 34-48.	CENTRAL AMERICAN VOLCANIC ARC	COSTA RICA	Stratovolcano(es)	Arenal				10.467	10.467	-84.733	-84.733	10.467	-84.733	s_RET2B [9608]	57.96	0.459	18.08	6.72	7.39	2.73	0.206	0.64	3.37
Bolge, L. L., Carr, M. J., Feigenson, M. D., & Alvarado, G. E. (2006). Geochemical stratigraphy and magmatic evolution at Arenal volcano, Costa Rica. Journal of Volcanology and Geothermal Research, 157(1-3), 34-48.	CENTRAL AMERICAN VOLCANIC ARC	COSTA RICA	Stratovolcano(es)	Arenal				10.467	10.467	-84.733	-84.733	10.467	-84.733	s_RET3A [9608]	52.92	0.62	20.88	8.1	11.21	5.04	0.157	0.413	2.51
Bolge, L. L., Carr, M. J., Feigenson, M. D., & Alvarado, G. E. (2006). Geochemical stratigraphy and magmatic evolution at Arenal volcano, Costa Rica. Journal of Volcanology and Geothermal Research, 157(1-3), 34-48.	CENTRAL AMERICAN VOLCANIC ARC	COSTA RICA	Stratovolcano(es)	Arenal				10.467	10.467	-84.733	-84.733	10.467	-84.733	s_RET3B [9608]	51.94	0.626	20.41	8.12	10.76	5	0.155	0.388	2.49
Bolge, L. L., Carr, M. J., Feigenson, M. D., & Alvarado, G. E. (2006). Geochemical stratigraphy and magmatic evolution at Arenal volcano, Costa Rica. Journal of Volcanology and Geothermal Research, 157(1-3), 34-48.	CENTRAL AMERICAN VOLCANIC ARC	COSTA RICA	Stratovolcano(es)	Arenal				10.467	10.467	-84.733	-84.733	10.467	-84.733	s_RET3C [9608]	52.17	0.657	20.65	8.32	10.92	5.18	0.156	0.365	2.43
Bolge, L. L., Carr, M. J., Feigenson, M. D., & Alvarado, G. E. (2006). Geochemical stratigraphy and magmatic evolution at Arenal volcano, Costa Rica. Journal of Volcanology and Geothermal Research, 157(1-3), 34-48.	CENTRAL AMERICAN VOLCANIC ARC	COSTA RICA	Stratovolcano(es)	Arenal				10.467	10.467	-84.733	-84.733	10.467	-84.733	s_RET3D [9608]	52.19	0.639	19.43	8.22	9.8	5.25	0.168	0.38	2.49
Bolge, L. L., Carr, M. J., Feigenson, M. D., & Alvarado, G. E. (2006). Geochemical stratigraphy and magmatic evolution at Arenal volcano, Costa Rica. Journal of Volcanology and Geothermal Research, 157(1-3), 34-48.	CENTRAL AMERICAN VOLCANIC ARC	COSTA RICA	Stratovolcano(es)	Arenal				10.467	10.467	-84.733	-84.733	10.467	-84.733	s_RET3E [9608]	53.8	0.626	19.38	8.27	9.88	5.2	0.164	0.426	2.66
Bolge, L. L., Carr, M. J., Feigenson, M. D., & Alvarado, G. E. (2006). Geochemical stratigraphy and magmatic evolution at Arenal volcano, Costa Rica. Journal of Volcanology and Geothermal Research, 157(1-3), 34-48.	CENTRAL AMERICAN VOLCANIC ARC	COSTA RICA	Stratovolcano(es)	Arenal				10.467	10.467	-84.733	-84.733	10.467	-84.733	s_SEIS3L [9608]	50.97	0.61	20.6	7.78	10.64	4.98	0.14	0.4	2.42	0.14
Bolge, L. L., Carr, M. J., Feigenson, M. D., & Alvarado, G. E. (2006). Geochemical stratigraphy and magmatic evolution at Arenal volcano, Costa Rica. Journal of Volcanology and Geothermal Research, 157(1-3), 34-48.	CENTRAL AMERICAN VOLCANIC ARC	COSTA RICA	Stratovolcano(es)	Arenal				10.467	10.467	-84.733	-84.733	10.467	-84.733	s_SEIS3M [9608]	52.08	0.62	19.31	8.16	10.02	5.21	0.16	0.42	2.56	0.16
Bolge, L. L., Carr, M. J., Feigenson, M. D., & Alvarado, G. E. (2006). Geochemical stratigraphy and magmatic evolution at Arenal volcano, Costa Rica. Journal of Volcanology and Geothermal Research, 157(1-3), 34-48.	CENTRAL AMERICAN VOLCANIC ARC	COSTA RICA	Stratovolcano(es)	Arenal				10.467	10.467	-84.733	-84.733	10.467	-84.733	s_SEIS3U [9608]	52.95	0.62	19.33	7.77	9.51	4.99	0.16	0.47	2.68	0.17
Bolge, L. L., Carr, M. J., Feigenson, M. D., & Alvarado, G. E. (2006). Geochemical stratigraphy and magmatic evolution at Arenal volcano, Costa Rica. Journal of Volcanology and Geothermal Research, 157(1-3), 34-48.	CENTRAL AMERICAN VOLCANIC ARC	COSTA RICA	Stratovolcano(es)	Arenal				10.467	10.467	-84.733	-84.733	10.467	-84.733	s_MAC4DK [9608]	56.84	0.55	17.91	6.76	6.93	2.7	0.17	0.73	3.58	0.26
Bolge, L. L., Carr, M. J., Feigenson, M. D., & Alvarado, G. E. (2006). Geochemical stratigraphy and magmatic evolution at Arenal volcano, Costa Rica. Journal of Volcanology and Geothermal Research, 157(1-3), 34-48.	CENTRAL AMERICAN VOLCANIC ARC	COSTA RICA	Stratovolcano(es)	Arenal				10.467	10.467	-84.733	-84.733	10.467	-84.733	s_MAC4LT [9608]	58.75	0.56	18.63	6.61	6.48	2.46	0.19	0.76	4.14	0.29
Bolge, L. L., Carr, M. J., Feigenson, M. D., & Alvarado, G. E. (2006). Geochemical stratigraphy and magmatic evolution at Arenal volcano, Costa Rica. Journal of Volcanology and Geothermal Research, 157(1-3), 34-48.	CENTRAL AMERICAN VOLCANIC ARC	COSTA RICA	Stratovolcano(es)	Arenal				10.467	10.467	-84.733	-84.733	10.467	-84.733	s_RET4A [9608]	59.9	0.54	17.84	6.6	6.6	2.52	0.187	0.814	4.08
Bolge, L. L., Carr, M. J., Feigenson, M. D., & Alvarado, G. E. (2006). Geochemical stratigraphy and magmatic evolution at Arenal volcano, Costa Rica. Journal of Volcanology and Geothermal Research, 157(1-3), 34-48.	CENTRAL AMERICAN VOLCANIC ARC	COSTA RICA	Stratovolcano(es)	Arenal				10.467	10.467	-84.733	-84.733	10.467	-84.733	s_RET4B [9608]	56.06	0.555	19.45	7.13	8.53	2.93	0.17	0.625	3.39
Bolge, L. L., Carr, M. J., Feigenson, M. D., & Alvarado, G. E. (2006). Geochemical stratigraphy and magmatic evolution at Arenal volcano, Costa Rica. Journal of Volcanology and Geothermal Research, 157(1-3), 34-48.	CENTRAL AMERICAN VOLCANIC ARC	COSTA RICA	Stratovolcano(es)	Arenal				10.467	10.467	-84.733	-84.733	10.467	-84.733	s_CT5A [9608]	57.47	0.518	18.02	7.26	7.49	3.05	0.19	0.672	3.46	0.226
Bolge, L. L., Carr, M. J., Feigenson, M. D., & Alvarado, G. E. (2006). Geochemical stratigraphy and magmatic evolution at Arenal volcano, Costa Rica. Journal of Volcanology and Geothermal Research, 157(1-3), 34-48.	CENTRAL AMERICAN VOLCANIC ARC	COSTA RICA	Stratovolcano(es)	Arenal				10.467	10.467	-84.733	-84.733	10.467	-84.733	s_CT5B [9608]	56	0.515	18.39	7.38	7.54	3.11	0.187	0.647	3.44	0.204
Bolge, L. L., Carr, M. J., Feigenson, M. D., & Alvarado, G. E. (2006). Geochemical stratigraphy and magmatic evolution at Arenal volcano, Costa Rica. Journal of Volcanology and Geothermal Research, 157(1-3), 34-48.	CENTRAL AMERICAN VOLCANIC ARC	COSTA RICA	Stratovolcano(es)	Arenal				10.467	10.467	-84.733	-84.733	10.467	-84.733	s_MAC5DK [9608]	57.08	0.51	18.45	7.37	7.55	3.07	0.18	0.64	3.35	0.22
Bolge, L. L., Carr, M. J., Feigenson, M. D., & Alvarado, G. E. (2006). Geochemical stratigraphy and magmatic evolution at Arenal volcano, Costa Rica. Journal of Volcanology and Geothermal Research, 157(1-3), 34-48.	CENTRAL AMERICAN VOLCANIC ARC	COSTA RICA	Stratovolcano(es)	Arenal				10.467	10.467	-84.733	-84.733	10.467	-84.733	s_MAC5LT [9608]	60.37	0.52	17.84	6.27	6.6	2.54	0.2	0.63	3.66	0.27
Bolge, L. L., Carr, M. J., Feigenson, M. D., & Alvarado, G. E. (2006). Geochemical stratigraphy and magmatic evolution at Arenal volcano, Costa Rica. Journal of Volcanology and Geothermal Research, 157(1-3), 34-48.	CENTRAL AMERICAN VOLCANIC ARC	COSTA RICA	Stratovolcano(es)	Arenal				10.467	10.467	-84.733	-84.733	10.467	-84.733	s_RET5A [9608]	61.77	0.535	19.17	7.62	7.75	3.14	0.204	0.743	3.88
Bolge, L. L., Carr, M. J., Feigenson, M. D., & Alvarado, G. E. (2006). Geochemical stratigraphy and magmatic evolution at Arenal volcano, Costa Rica. Journal of Volcanology and Geothermal Research, 157(1-3), 34-48.	CENTRAL AMERICAN VOLCANIC ARC	COSTA RICA	Stratovolcano(es)	Arenal				10.467	10.467	-84.733	-84.733	10.467	-84.733	s_RET5B [9608]	55.93	0.516	18.48	7.42	7.88	3.17	0.185	0.603	3.37
Bolge, L. L., Carr, M. J., Feigenson, M. D., & Alvarado, G. E. (2006). Geochemical stratigraphy and magmatic evolution at Arenal volcano, Costa Rica. Journal of Volcanology and Geothermal Research, 157(1-3), 34-48.	CENTRAL AMERICAN VOLCANIC ARC	COSTA RICA	Stratovolcano(es)	Arenal				10.467	10.467	-84.733	-84.733	10.467	-84.733	s_CAS6_SC [9608]	51.73	0.64	19.83	8.09	9.97	5.14	0.16	0.42	2.6	0.16
Bolge, L. L., Carr, M. J., Feigenson, M. D., & Alvarado, G. E. (2006). Geochemical stratigraphy and magmatic evolution at Arenal volcano, Costa Rica. Journal of Volcanology and Geothermal Research, 157(1-3), 34-48.	CENTRAL AMERICAN VOLCANIC ARC	COSTA RICA	Stratovolcano(es)	Arenal				10.467	10.467	-84.733	-84.733	10.467	-84.733	s_CT6A [9608]	51.04	0.671	19.31	8.9	10.31	5.87	0.162	0.422	2.4	0.146
Bolge, L. L., Carr, M. J., Feigenson, M. D., & Alvarado, G. E. (2006). Geochemical stratigraphy and magmatic evolution at Arenal volcano, Costa Rica. Journal of Volcanology and Geothermal Research, 157(1-3), 34-48.	CENTRAL AMERICAN VOLCANIC ARC	COSTA RICA	Stratovolcano(es)	Arenal				10.467	10.467	-84.733	-84.733	10.467	-84.733	s_CT6B [9608]	52.44	0.637	19.69	7.79	9.55	4.73	0.153	0.477	2.67	0.173
Bolge, L. L., Carr, M. J., Feigenson, M. D., & Alvarado, G. E. (2006). Geochemical stratigraphy and magmatic evolution at Arenal volcano, Costa Rica. Journal of Volcanology and Geothermal Research, 157(1-3), 34-48.	CENTRAL AMERICAN VOLCANIC ARC	COSTA RICA	Stratovolcano(es)	Arenal				10.467	10.467	-84.733	-84.733	10.467	-84.733	s_CT7A1 [9608]	52.72	0.636	21.93	7.24	9.81	3.15	0.154	0.427	2.79	0.16
Bolge, L. L., Carr, M. J., Feigenson, M. D., & Alvarado, G. E. (2006). Geochemical stratigraphy and magmatic evolution at Arenal volcano, Costa Rica. Journal of Volcanology and Geothermal Research, 157(1-3), 34-48.	CENTRAL AMERICAN VOLCANIC ARC	COSTA RICA	Stratovolcano(es)	Arenal				10.467	10.467	-84.733	-84.733	10.467	-84.733	s_CT7A2 [9608]	52.63	0.632	21.99	7.17	10.76	3.37	0.151	0.473	2.87	0.157
Bolge, L. L., Carr, M. J., Feigenson, M. D., & Alvarado, G. E. (2006). Geochemical stratigraphy and magmatic evolution at Arenal volcano, Costa Rica. Journal of Volcanology and Geothermal Research, 157(1-3), 34-48.	CENTRAL AMERICAN VOLCANIC ARC	COSTA RICA	Stratovolcano(es)	Arenal				10.467	10.467	-84.733	-84.733	10.467	-84.733	s_CT7B [9608]	50.96	0.651	20.28	8.4	10.07	5.32	0.158	0.396	2.37	0.148
Bolge, L. L., Carr, M. J., Feigenson, M. D., & Alvarado, G. E. (2006). Geochemical stratigraphy and magmatic evolution at Arenal volcano, Costa Rica. Journal of Volcanology and Geothermal Research, 157(1-3), 34-48.	CENTRAL AMERICAN VOLCANIC ARC	COSTA RICA	Stratovolcano(es)	Arenal				10.467	10.467	-84.733	-84.733	10.467	-84.733	s_CT7C [9608]	52.51	0.709	19.5	9.01	9.95	5.71	0.177	0.47	2.69	0.144
Bolge, L. L., Carr, M. J., Feigenson, M. D., & Alvarado, G. E. (2006). Geochemical stratigraphy and magmatic evolution at Arenal volcano, Costa Rica. Journal of Volcanology and Geothermal Research, 157(1-3), 34-48.	CENTRAL AMERICAN VOLCANIC ARC	COSTA RICA	Stratovolcano(es)	Arenal				10.467	10.467	-84.733	-84.733	10.467	-84.733	s_CT7D [9608]	51.78	0.717	19.14	9.08	9.91	5.6	0.174	0.45	2.59	0.149
Bolge, L. L., Carr, M. J., Feigenson, M. D., & Alvarado, G. E. (2006). Geochemical stratigraphy and magmatic evolution at Arenal volcano, Costa Rica. Journal of Volcanology and Geothermal Research, 157(1-3), 34-48.	CENTRAL AMERICAN VOLCANIC ARC	COSTA RICA	Stratovolcano(es)	Arenal				10.467	10.467	-84.733	-84.733	10.467	-84.733	s_RET6 [9608]	51.8	0.631	19.29	8	9.13	4.9	0.156	0.423	2.67
Bolge, L. L., Carr, M. J., Feigenson, M. D., & Alvarado, G. E. (2006). Geochemical stratigraphy and magmatic evolution at Arenal volcano, Costa Rica. Journal of Volcanology and Geothermal Research, 157(1-3), 34-48.	CENTRAL AMERICAN VOLCANIC ARC	COSTA RICA	Stratovolcano(es)	Arenal				10.467	10.467	-84.733	-84.733	10.467	-84.733	s_RET7A [9608]	52.53	0.61	21.77	7.16	10.66	3.48	0.152	0.452	2.86
Bolge, L. L., Carr, M. J., Feigenson, M. D., & Alvarado, G. E. (2006). Geochemical stratigraphy and magmatic evolution at Arenal volcano, Costa Rica. Journal of Volcanology and Geothermal Research, 157(1-3), 34-48.	CENTRAL AMERICAN VOLCANIC ARC	COSTA RICA	Stratovolcano(es)	Arenal				10.467	10.467	-84.733	-84.733	10.467	-84.733	s_RET7B [9608]	52.14	0.682	19.18	8.63	9.96	5.48	0.173	0.436	2.58
Bolge, L. L., Carr, M. J., Feigenson, M. D., & Alvarado, G. E. (2006). Geochemical stratigraphy and magmatic evolution at Arenal volcano, Costa Rica. Journal of Volcanology and Geothermal Research, 157(1-3), 34-48.	CENTRAL AMERICAN VOLCANIC ARC	COSTA RICA	Stratovolcano(es)	Arenal				10.467	10.467	-84.733	-84.733	10.467	-84.733	s_RET7C [9608]	51.68	0.684	19.15	8.9	9.9	5.8	0.176	0.398	2.44
Bolge, L. L., Carr, M. J., Feigenson, M. D., & Alvarado, G. E. (2006). Geochemical stratigraphy and magmatic evolution at Arenal volcano, Costa Rica. Journal of Volcanology and Geothermal Research, 157(1-3), 34-48.	CENTRAL AMERICAN VOLCANIC ARC	COSTA RICA	Stratovolcano(es)	Arenal				10.467	10.467	-84.733	-84.733	10.467	-84.733	s_101A3 [9608]	54.97	0.54	18.33	7.54	9.25	4.43	0.2	0.52	2.84	0.2
Bolge, L. L., Carr, M. J., Feigenson, M. D., & Alvarado, G. E. (2006). Geochemical stratigraphy and magmatic evolution at Arenal volcano, Costa Rica. Journal of Volcanology and Geothermal Research, 157(1-3), 34-48.	CENTRAL AMERICAN VOLCANIC ARC	COSTA RICA	Stratovolcano(es)	Arenal				10.467	10.467	-84.733	-84.733	10.467	-84.733	s_102A3 [9608]	55.23	0.55	18.29	7.66	9.09	4.53	0.2	0.53	2.88	0.21
Bolge, L. L., Carr, M. J., Feigenson, M. D., & Alvarado, G. E. (2006). Geochemical stratigraphy and magmatic evolution at Arenal volcano, Costa Rica. Journal of Volcanology and Geothermal Research, 157(1-3), 34-48.	CENTRAL AMERICAN VOLCANIC ARC	COSTA RICA	Stratovolcano(es)	Arenal				10.467	10.467	-84.733	-84.733	10.467	-84.733	s_133A3 [9608]	54.91	0.58	18.73	7.61	9.18	4.52	0.19	0.51	2.87	0.2
Bolge, L. L., Carr, M. J., Feigenson, M. D., & Alvarado, G. E. (2006). Geochemical stratigraphy and magmatic evolution at Arenal volcano, Costa Rica. Journal of Volcanology and Geothermal Research, 157(1-3), 34-48.	CENTRAL AMERICAN VOLCANIC ARC	COSTA RICA	Stratovolcano(es)	Arenal				10.467	10.467	-84.733	-84.733	10.467	-84.733	s_ARC7 [9608]	57.95	0.51	18.17	6.94	7.3	2.86	0.2	0.66	3.35	0.25
Bolge, L. L., Carr, M. J., Feigenson, M. D., & Alvarado, G. E. (2006). Geochemical stratigraphy and magmatic evolution at Arenal volcano, Costa Rica. Journal of Volcanology and Geothermal Research, 157(1-3), 34-48.	CENTRAL AMERICAN VOLCANIC ARC	COSTA RICA	Stratovolcano(es)	Arenal				10.467	10.467	-84.733	-84.733	10.467	-84.733	s_CAS7 [9608]	60.66	0.45	17.99	5.58	5.95	1.92	0.19	0.79	3.94	0.26
Bolge, L. L., Carr, M. J., Feigenson, M. D., & Alvarado, G. E. (2006). Geochemical stratigraphy and magmatic evolution at Arenal volcano, Costa Rica. Journal of Volcanology and Geothermal Research, 157(1-3), 34-48.	CENTRAL AMERICAN VOLCANIC ARC	COSTA RICA	Stratovolcano(es)	Arenal				10.467	10.467	-84.733	-84.733	10.467	-84.733	s_CT8A [9608]	58.28	0.474	17.83	6.08	6.44	2.3	0.194	0.748	3.72	0.276
Bolge, L. L., Carr, M. J., Feigenson, M. D., & Alvarado, G. E. (2006). Geochemical stratigraphy and magmatic evolution at Arenal volcano, Costa Rica. Journal of Volcanology and Geothermal Research, 157(1-3), 34-48.	CENTRAL AMERICAN VOLCANIC ARC	COSTA RICA	Stratovolcano(es)	Arenal				10.467	10.467	-84.733	-84.733	10.467	-84.733	s_CT8B [9608]	56.26	0.542	18.44	7.56	7.88	3.23	0.205	0.605	3.28	0.219
Bolge, L. L., Carr, M. J., Feigenson, M. D., & Alvarado, G. E. (2006). Geochemical stratigraphy and magmatic evolution at Arenal volcano, Costa Rica. Journal of Volcanology and Geothermal Research, 157(1-3), 34-48.	CENTRAL AMERICAN VOLCANIC ARC	COSTA RICA	Stratovolcano(es)	Arenal				10.467	10.467	-84.733	-84.733	10.467	-84.733	s_RET8 [9608]	57.29	0.514	18.1	7.04	7.65	3.01	0.207	0.634	3.42
Bolge, L. L., Carr, M. J., Feigenson, M. D., & Alvarado, G. E. (2006). Geochemical stratigraphy and magmatic evolution at Arenal volcano, Costa Rica. Journal of Volcanology and Geothermal Research, 157(1-3), 34-48.	CENTRAL AMERICAN VOLCANIC ARC	COSTA RICA	Stratovolcano(es)	Arenal				10.467	10.467	-84.733	-84.733	10.467	-84.733	s_CAS8M [9608]	51.42	0.65	19.01	8.57	9.87	5.88	0.17	0.38	2.34	0.17
Bolge, L. L., Carr, M. J., Feigenson, M. D., & Alvarado, G. E. (2006). Geochemical stratigraphy and magmatic evolution at Arenal volcano, Costa Rica. Journal of Volcanology and Geothermal Research, 157(1-3), 34-48.	CENTRAL AMERICAN VOLCANIC ARC	COSTA RICA	Stratovolcano(es)	Arenal				10.467	10.467	-84.733	-84.733	10.467	-84.733	s_CT9A [9608]	50.88	0.685	19.23	8.59	10.14	5.5	0.169	0.353	2.31	0.157
Bolge, L. L., Carr, M. J., Feigenson, M. D., & Alvarado, G. E. (2006). Geochemical stratigraphy and magmatic evolution at Arenal volcano, Costa Rica. Journal of Volcanology and Geothermal Research, 157(1-3), 34-48.	CENTRAL AMERICAN VOLCANIC ARC	COSTA RICA	Stratovolcano(es)	Arenal				10.467	10.467	-84.733	-84.733	10.467	-84.733	s_CT9A [9608]	52.35	0.655	20.13	8.51	9.95	5.17	0.169	0.435	2.68	0.136
Bolge, L. L., Carr, M. J., Feigenson, M. D., & Alvarado, G. E. (2006). Geochemical stratigraphy and magmatic evolution at Arenal volcano, Costa Rica. Journal of Volcanology and Geothermal Research, 157(1-3), 34-48.	CENTRAL AMERICAN VOLCANIC ARC	COSTA RICA	Stratovolcano(es)	Arenal				10.467	10.467	-84.733	-84.733	10.467	-84.733	s_CT9B [9608]	50.92	0.669	18.6	8.62	10.77	6.01	0.173	0.349	2.28	0.147
Bolge, L. L., Carr, M. J., Feigenson, M. D., & Alvarado, G. E. (2006). Geochemical stratigraphy and magmatic evolution at Arenal volcano, Costa Rica. Journal of Volcanology and Geothermal Research, 157(1-3), 34-48.	CENTRAL AMERICAN VOLCANIC ARC	COSTA RICA	Stratovolcano(es)	Arenal				10.467	10.467	-84.733	-84.733	10.467	-84.733	s_CT9B [9608]	51.09	0.655	19.64	8.61	9.59	5.33	0.164	0.391	2.39	0.128
Bolge, L. L., Carr, M. J., Feigenson, M. D., & Alvarado, G. E. (2006). Geochemical stratigraphy and magmatic evolution at Arenal volcano, Costa Rica. Journal of Volcanology and Geothermal Research, 157(1-3), 34-48.	CENTRAL AMERICAN VOLCANIC ARC	COSTA RICA	Stratovolcano(es)	Arenal				10.467	10.467	-84.733	-84.733	10.467	-84.733	s_CT9C [9608]	51.73	0.674	19.4	8.61	9.9	5.6	0.174	0.377	2.48	0.152
Bolge, L. L., Carr, M. J., Feigenson, M. D., & Alvarado, G. E. (2006). Geochemical stratigraphy and magmatic evolution at Arenal volcano, Costa Rica. Journal of Volcanology and Geothermal Research, 157(1-3), 34-48.	CENTRAL AMERICAN VOLCANIC ARC	COSTA RICA	Stratovolcano(es)	Arenal				10.467	10.467	-84.733	-84.733	10.467	-84.733	s_CT9C [9608]	51.63	0.632	19.03	8.54	9.8	5.37	0.173	0.437	2.64	0.131
Bolge, L. L., Carr, M. J., Feigenson, M. D., & Alvarado, G. E. (2006). Geochemical stratigraphy and magmatic evolution at Arenal volcano, Costa Rica. Journal of Volcanology and Geothermal Research, 157(1-3), 34-48.	CENTRAL AMERICAN VOLCANIC ARC	COSTA RICA	Stratovolcano(es)	Arenal				10.467	10.467	-84.733	-84.733	10.467	-84.733	s_RET9A [9608]	51	0.656	19.76	8.33	10.45	4.99	0.172	0.353	2.42
Bolge, L. L., Carr, M. J., Feigenson, M. D., & Alvarado, G. E. (2006). Geochemical stratigraphy and magmatic evolution at Arenal volcano, Costa Rica. Journal of Volcanology and Geothermal Research, 157(1-3), 34-48.	CENTRAL AMERICAN VOLCANIC ARC	COSTA RICA	Stratovolcano(es)	Arenal				10.467	10.467	-84.733	-84.733	10.467	-84.733	s_RET9B [9608]	51.51	0.629	18.83	8.55	9.96	5.5	0.176	0.419	2.57
Bolge, L. L., Carr, M. J., Feigenson, M. D., & Alvarado, G. E. (2006). Geochemical stratigraphy and magmatic evolution at Arenal volcano, Costa Rica. Journal of Volcanology and Geothermal Research, 157(1-3), 34-48.	CENTRAL AMERICAN VOLCANIC ARC	COSTA RICA	Stratovolcano(es)	Arenal				10.467	10.467	-84.733	-84.733	10.467	-84.733	s_RET9C [9608]	51.13	0.622	20.58	8.15	10.31	4.77	0.159	0.39	2.38
Bolge, L. L., Carr, M. J., Feigenson, M. D., & Alvarado, G. E. (2006). Geochemical stratigraphy and magmatic evolution at Arenal volcano, Costa Rica. Journal of Volcanology and Geothermal Research, 157(1-3), 34-48.	CENTRAL AMERICAN VOLCANIC ARC	COSTA RICA	Stratovolcano(es)	Arenal				10.467	10.467	-84.733	-84.733	10.467	-84.733	s_RET9D [9608]	50.95	0.657	18.47	8.92	10.42	6.15	0.185	0.365	2.27
Bolge, L. L., Carr, M. J., Feigenson, M. D., & Alvarado, G. E. (2006). Geochemical stratigraphy and magmatic evolution at Arenal volcano, Costa Rica. Journal of Volcanology and Geothermal Research, 157(1-3), 34-48.	CENTRAL AMERICAN VOLCANIC ARC	COSTA RICA	Stratovolcano(es)	Arenal				10.467	10.467	-84.733	-84.733	10.467	-84.733	s_RET9E [9608]	50.91	0.67	19.36	8.4	9.82	5.37	0.168	0.353	2.31
Bolge, L. L., Carr, M. J., Feigenson, M. D., & Alvarado, G. E. (2006). Geochemical stratigraphy and magmatic evolution at Arenal volcano, Costa Rica. Journal of Volcanology and Geothermal Research, 157(1-3), 34-48.	CENTRAL AMERICAN VOLCANIC ARC	COSTA RICA	Stratovolcano(es)	Arenal				10.467	10.467	-84.733	-84.733	10.467	-84.733	s_CAS8B [9608]	51.22	0.63	18.95	9.12	9.29	6.18	0.18	0.41	2.42	0.15
Bolge, L. L., Carr, M. J., Feigenson, M. D., & Alvarado, G. E. (2006). Geochemical stratigraphy and magmatic evolution at Arenal volcano, Costa Rica. Journal of Volcanology and Geothermal Research, 157(1-3), 34-48.	CENTRAL AMERICAN VOLCANIC ARC	COSTA RICA	Stratovolcano(es)	Arenal				10.467	10.467	-84.733	-84.733	10.467	-84.733	s_CAS9NEW [9608]	60.23	0.39	18.27	5.66	6.32	1.94	0.22	0.67	3.67	0.24
Bolge, L. L., Carr, M. J., Feigenson, M. D., & Alvarado, G. E. (2006). Geochemical stratigraphy and magmatic evolution at Arenal volcano, Costa Rica. Journal of Volcanology and Geothermal Research, 157(1-3), 34-48.	CENTRAL AMERICAN VOLCANIC ARC	COSTA RICA	Stratovolcano(es)	Arenal				10.467	10.467	-84.733	-84.733	10.467	-84.733	s_RET10 [9608]	63.38	0.36	17.36	5.21	6.21	1.9	0.227	0.76	3.87
Bolge, L. L., Carr, M. J., Feigenson, M. D., & Alvarado, G. E. (2006). Geochemical stratigraphy and magmatic evolution at Arenal volcano, Costa Rica. Journal of Volcanology and Geothermal Research, 157(1-3), 34-48.	CENTRAL AMERICAN VOLCANIC ARC	COSTA RICA	Stratovolcano(es)	Arenal				10.467	10.467	-84.733	-84.733	10.467	-84.733	s_CAS9AL [9608]	50.6	0.6	21.93	8.03	9.75	3.67	0.16	0.4	2.43	0.14
Bolge, L. L., Carr, M. J., Feigenson, M. D., & Alvarado, G. E. (2006). Geochemical stratigraphy and magmatic evolution at Arenal volcano, Costa Rica. Journal of Volcanology and Geothermal Research, 157(1-3), 34-48.	CENTRAL AMERICAN VOLCANIC ARC	COSTA RICA	Stratovolcano(es)	Arenal				10.467	10.467	-84.733	-84.733	10.467	-84.733	s_CAS9AU [9608]	51.08	0.51	23.39	6.64	9.45	2.59	0.14	0.27	2.56	0.12
Bolge, L. L., Carr, M. J., Feigenson, M. D., & Alvarado, G. E. (2006). Geochemical stratigraphy and magmatic evolution at Arenal volcano, Costa Rica. Journal of Volcanology and Geothermal Research, 157(1-3), 34-48.	CENTRAL AMERICAN VOLCANIC ARC	COSTA RICA	Stratovolcano(es)	Arenal				10.467	10.467	-84.733	-84.733	10.467	-84.733	s_RET11A [9608]	56.4	0.505	18.28	7.4	8.22	3.24	0.2	0.549	3.16
Bolge, L. L., Carr, M. J., Feigenson, M. D., & Alvarado, G. E. (2006). Geochemical stratigraphy and magmatic evolution at Arenal volcano, Costa Rica. Journal of Volcanology and Geothermal Research, 157(1-3), 34-48.	CENTRAL AMERICAN VOLCANIC ARC	COSTA RICA	Stratovolcano(es)	Arenal				10.467	10.467	-84.733	-84.733	10.467	-84.733	s_CAS9B [9608]	52.1	0.65	19.9	8.77	8.15	3.98	0.19	0.34	2.67	0.2
Bolge, L. L., Carr, M. J., Feigenson, M. D., & Alvarado, G. E. (2006). Geochemical stratigraphy and magmatic evolution at Arenal volcano, Costa Rica. Journal of Volcanology and Geothermal Research, 157(1-3), 34-48.	CENTRAL AMERICAN VOLCANIC ARC	COSTA RICA	Stratovolcano(es)	Arenal				10.467	10.467	-84.733	-84.733	10.467	-84.733	s_100A4 [9608]	54.2	0.65	20.95	6.39	9.36	2.55	0.14	0.63	3.25	0.21
Bolge, L. L., Carr, M. J., Feigenson, M. D., & Alvarado, G. E. (2006). Geochemical stratigraphy and magmatic evolution at Arenal volcano, Costa Rica. Journal of Volcanology and Geothermal Research, 157(1-3), 34-48.	CENTRAL AMERICAN VOLCANIC ARC	COSTA RICA	Stratovolcano(es)	Arenal				10.467	10.467	-84.733	-84.733	10.467	-84.733	s_105A4 [9608]	54.64	0.67	20.34	6.67	8.96	2.82	0.14	0.71	3.25	0.21
Bolge, L. L., Carr, M. J., Feigenson, M. D., & Alvarado, G. E. (2006). Geochemical stratigraphy and magmatic evolution at Arenal volcano, Costa Rica. Journal of Volcanology and Geothermal Research, 157(1-3), 34-48.	CENTRAL AMERICAN VOLCANIC ARC	COSTA RICA	Stratovolcano(es)	Arenal				10.467	10.467	-84.733	-84.733	10.467	-84.733	s_131A4 [9608]	54.9	0.66	20.58	6.95	9.4	2.77	0.15	0.53	3.23	0.23
Bolge, L. L., Carr, M. J., Feigenson, M. D., & Alvarado, G. E. (2006). Geochemical stratigraphy and magmatic evolution at Arenal volcano, Costa Rica. Journal of Volcanology and Geothermal Research, 157(1-3), 34-48.	CENTRAL AMERICAN VOLCANIC ARC	COSTA RICA	Stratovolcano(es)	Arenal				10.467	10.467	-84.733	-84.733	10.467	-84.733	s_CAS9 [9608]	52.08	0.57	20.82	8.36	7.81	3.61	0.18	0.35	2.68	0.13
Bolge, L. L., Carr, M. J., Feigenson, M. D., & Alvarado, G. E. (2006). Geochemical stratigraphy and magmatic evolution at Arenal volcano, Costa Rica. Journal of Volcanology and Geothermal Research, 157(1-3), 34-48.	CENTRAL AMERICAN VOLCANIC ARC	COSTA RICA	Stratovolcano(es)	Arenal				10.467	10.467	-84.733	-84.733	10.467	-84.733	s_CAS10 [9608]	52.43	0.6	20.17	8.1	9.12	4.8	0.17	0.48	2.58	0.15
Bolge, L. L., Carr, M. J., Feigenson, M. D., & Alvarado, G. E. (2006). Geochemical stratigraphy and magmatic evolution at Arenal volcano, Costa Rica. Journal of Volcanology and Geothermal Research, 157(1-3), 34-48.	CENTRAL AMERICAN VOLCANIC ARC	COSTA RICA	Stratovolcano(es)	Arenal				10.467	10.467	-84.733	-84.733	10.467	-84.733	s_CAS10SILIC [9608]	49.91	0.65	20.63	8.98	9.74	5.5	0.16	0.31	2.17	0.1
Bolge, L. L., Carr, M. J., Feigenson, M. D., & Alvarado, G. E. (2006). Geochemical stratigraphy and magmatic evolution at Arenal volcano, Costa Rica. Journal of Volcanology and Geothermal Research, 157(1-3), 34-48.	CENTRAL AMERICAN VOLCANIC ARC	COSTA RICA	Stratovolcano(es)	Arenal				10.467	10.467	-84.733	-84.733	10.467	-84.733	s_JAR10L [9608]	52.06	0.67	20.75	8.55	7.89	3.45	0.17	0.36	2.81	0.15
Bolge, L. L., Carr, M. J., Feigenson, M. D., & Alvarado, G. E. (2006). Geochemical stratigraphy and magmatic evolution at Arenal volcano, Costa Rica. Journal of Volcanology and Geothermal Research, 157(1-3), 34-48.	CENTRAL AMERICAN VOLCANIC ARC	COSTA RICA	Stratovolcano(es)	Arenal				10.467	10.467	-84.733	-84.733	10.467	-84.733	s_JAR10M [9608]	55.29	0.51	20.12	6.85	8.75	3.39	0.17	0.47	2.86	0.1
Bolge, L. L., Carr, M. J., Feigenson, M. D., & Alvarado, G. E. (2006). Geochemical stratigraphy and magmatic evolution at Arenal volcano, Costa Rica. Journal of Volcanology and Geothermal Research, 157(1-3), 34-48.	CENTRAL AMERICAN VOLCANIC ARC	COSTA RICA	Stratovolcano(es)	Arenal				10.467	10.467	-84.733	-84.733	10.467	-84.733	s_JAR10U_G [9608]	54.18	0.52	21.04	6.81	8.62	3.09	0.15	0.58	3.15	0.21
Bolge, L. L., Carr, M. J., Feigenson, M. D., & Alvarado, G. E. (2006). Geochemical stratigraphy and magmatic evolution at Arenal volcano, Costa Rica. Journal of Volcanology and Geothermal Research, 157(1-3), 34-48.	CENTRAL AMERICAN VOLCANIC ARC	COSTA RICA	Stratovolcano(es)	Arenal				10.467	10.467	-84.733	-84.733	10.467	-84.733	s_JAR10U_SC [9608]	51.38	0.61	20.11	7.77	9.93	5.17	0.16	0.38	2.54	0.17
Bolge, L. L., Carr, M. J., Feigenson, M. D., & Alvarado, G. E. (2006). Geochemical stratigraphy and magmatic evolution at Arenal volcano, Costa Rica. Journal of Volcanology and Geothermal Research, 157(1-3), 34-48.	CENTRAL AMERICAN VOLCANIC ARC	COSTA RICA	Stratovolcano(es)	Arenal				10.467	10.467	-84.733	-84.733	10.467	-84.733	s_123LA [9608]	52.7	0.66	19.11	8.14	9.48	5.09	0.16	0.51	2.85	0.19
Bolge, L. L., Carr, M. J., Feigenson, M. D., & Alvarado, G. E. (2006). Geochemical stratigraphy and magmatic evolution at Arenal volcano, Costa Rica. Journal of Volcanology and Geothermal Research, 157(1-3), 34-48.	CENTRAL AMERICAN VOLCANIC ARC	COSTA RICA	Stratovolcano(es)	Arenal				10.467	10.467	-84.733	-84.733	10.467	-84.733	s_124LA [9608]	54.06	0.67	18.55	8.22	8.82	4.67	0.17	0.61	3.02	0.17
Bolge, L. L., Carr, M. J., Feigenson, M. D., & Alvarado, G. E. (2006). Geochemical stratigraphy and magmatic evolution at Arenal volcano, Costa Rica. Journal of Volcanology and Geothermal Research, 157(1-3), 34-48.	CENTRAL AMERICAN VOLCANIC ARC	COSTA RICA	Stratovolcano(es)	Arenal				10.467	10.467	-84.733	-84.733	10.467	-84.733	s_132LA [9608]	53.22	0.68	18.24	7.78	9.05	4.69	0.16	0.67	2.94	0.18
Bolge, L. L., Carr, M. J., Feigenson, M. D., & Alvarado, G. E. (2006). Geochemical stratigraphy and magmatic evolution at Arenal volcano, Costa Rica. Journal of Volcanology and Geothermal Research, 157(1-3), 34-48.	CENTRAL AMERICAN VOLCANIC ARC	COSTA RICA	Stratovolcano(es)	Arenal				10.467	10.467	-84.733	-84.733	10.467	-84.733	s_CAS11 [9608]	51.47	0.6	22.28	7.6	7.29	2.88	0.16	0.26	2.79	0.17
Bolge, L. L., Carr, M. J., Feigenson, M. D., & Alvarado, G. E. (2006). Geochemical stratigraphy and magmatic evolution at Arenal volcano, Costa Rica. Journal of Volcanology and Geothermal Research, 157(1-3), 34-48.	CENTRAL AMERICAN VOLCANIC ARC	COSTA RICA	Stratovolcano(es)	Arenal				10.467	10.467	-84.733	-84.733	10.467	-84.733	s_ET_79_11 [9608]	58.94	0.52	19.31	6.6	6.25	2.2	0.19	0.63	3.57	0.22
Bolge, L. L., Carr, M. J., Feigenson, M. D., & Alvarado, G. E. (2006). Geochemical stratigraphy and magmatic evolution at Arenal volcano, Costa Rica. Journal of Volcanology and Geothermal Research, 157(1-3), 34-48.	CENTRAL AMERICAN VOLCANIC ARC	COSTA RICA	Stratovolcano(es)	Arenal				10.467	10.467	-84.733	-84.733	10.467	-84.733	s_CAS12 [9608]	49.85	0.68	20.1	8.93	9.17	5.57	0.16	0.21	2.2	0.12
Bolge, L. L., Carr, M. J., Feigenson, M. D., & Alvarado, G. E. (2006). Geochemical stratigraphy and magmatic evolution at Arenal volcano, Costa Rica. Journal of Volcanology and Geothermal Research, 157(1-3), 34-48.	CENTRAL AMERICAN VOLCANIC ARC	COSTA RICA	Stratovolcano(es)	Arenal				10.467	10.467	-84.733	-84.733	10.467	-84.733	s_ET_61_12 [9608]	51.83	0.67	19.2	8.71	9.16	5.18	0.18	0.3	2.5	0.18
Bolge, L. L., Carr, M. J., Feigenson, M. D., & Alvarado, G. E. (2006). Geochemical stratigraphy and magmatic evolution at Arenal volcano, Costa Rica. Journal of Volcanology and Geothermal Research, 157(1-3), 34-48.	CENTRAL AMERICAN VOLCANIC ARC	COSTA RICA	Stratovolcano(es)	Arenal				10.467	10.467	-84.733	-84.733	10.467	-84.733	s_ET_80_12 [9608]	55.78	0.67	19.5	8.09	8.72	3.73	0.2	0.57	3.09	0.18
Bolge, L. L., Carr, M. J., Feigenson, M. D., & Alvarado, G. E. (2006). Geochemical stratigraphy and magmatic evolution at Arenal volcano, Costa Rica. Journal of Volcanology and Geothermal Research, 157(1-3), 34-48.	CENTRAL AMERICAN VOLCANIC ARC	COSTA RICA	Stratovolcano(es)	Arenal				10.467	10.467	-84.733	-84.733	10.467	-84.733	s_JAR12L [9608]	49.69	0.74	19.09	9.46	10.28	5.97	0.17	0.43	2.41	0.14
Bolge, L. L., Carr, M. J., Feigenson, M. D., & Alvarado, G. E. (2006). Geochemical stratigraphy and magmatic evolution at Arenal volcano, Costa Rica. Journal of Volcanology and Geothermal Research, 157(1-3), 34-48.	CENTRAL AMERICAN VOLCANIC ARC	COSTA RICA	Stratovolcano(es)	Arenal				10.467	10.467	-84.733	-84.733	10.467	-84.733	s_JAR12U [9608]	53.18	0.49	21.71	6.52	8.93	2.82	0.15	0.48	3.15	0.16
Bolge, L. L., Carr, M. J., Feigenson, M. D., & Alvarado, G. E. (2006). Geochemical stratigraphy and magmatic evolution at Arenal volcano, Costa Rica. Journal of Volcanology and Geothermal Research, 157(1-3), 34-48.	CENTRAL AMERICAN VOLCANIC ARC	COSTA RICA	Stratovolcano(es)	Arenal				10.467	10.467	-84.733	-84.733	10.467	-84.733	s_CAS13 [9608]	52.5	0.65	19.22	8.67	8.11	4.11	0.19	0.39	2.8	0.22
Bolge, L. L., Carr, M. J., Feigenson, M. D., & Alvarado, G. E. (2006). Geochemical stratigraphy and magmatic evolution at Arenal volcano, Costa Rica. Journal of Volcanology and Geothermal Research, 157(1-3), 34-48.	CENTRAL AMERICAN VOLCANIC ARC	COSTA RICA	Stratovolcano(es)	Arenal				10.467	10.467	-84.733	-84.733	10.467	-84.733	s_ET_80_12.5 [9608]	55.4	0.56	20.1	7.52	8.82	4.24	0.18	0.54	2.94	0.17
Bolge, L. L., Carr, M. J., Feigenson, M. D., & Alvarado, G. E. (2006). Geochemical stratigraphy and magmatic evolution at Arenal volcano, Costa Rica. Journal of Volcanology and Geothermal Research, 157(1-3), 34-48.	CENTRAL AMERICAN VOLCANIC ARC	COSTA RICA	Stratovolcano(es)	Arenal				10.467	10.467	-84.733	-84.733	10.467	-84.733	s_JAR12.5 [9608]	53.57	0.59	19.85	7.96	8.93	4.32	0.18	0.5	2.72	0.18
Bolge, L. L., Carr, M. J., Feigenson, M. D., & Alvarado, G. E. (2006). Geochemical stratigraphy and magmatic evolution at Arenal volcano, Costa Rica. Journal of Volcanology and Geothermal Research, 157(1-3), 34-48.	CENTRAL AMERICAN VOLCANIC ARC	COSTA RICA	Stratovolcano(es)	Arenal				10.467	10.467	-84.733	-84.733	10.467	-84.733	s_CAS13_BULK [9608]	51.82	0.65	20.02	8.87	8.19	4.03	0.19	0.34	2.59	0.19
Bolge, L. L., Carr, M. J., Feigenson, M. D., & Alvarado, G. E. (2006). Geochemical stratigraphy and magmatic evolution at Arenal volcano, Costa Rica. Journal of Volcanology and Geothermal Research, 157(1-3), 34-48.	CENTRAL AMERICAN VOLCANIC ARC	COSTA RICA	Stratovolcano(es)	Arenal				10.467	10.467	-84.733	-84.733	10.467	-84.733	s_CAS13_CUMM [9608]	51.1	0.75	19.85	9.47	6.29	4.95	0.19	0.38	2.25	0.22
Bolge, L. L., Carr, M. J., Feigenson, M. D., & Alvarado, G. E. (2006). Geochemical stratigraphy and magmatic evolution at Arenal volcano, Costa Rica. Journal of Volcanology and Geothermal Research, 157(1-3), 34-48.	CENTRAL AMERICAN VOLCANIC ARC	COSTA RICA	Stratovolcano(es)	Arenal				10.467	10.467	-84.733	-84.733	10.467	-84.733	s_ET_61_13 [9608]	52.43	0.61	19.99	8.59	8.18	3.86	0.19	0.36	2.81	0.18
Bolge, L. L., Carr, M. J., Feigenson, M. D., & Alvarado, G. E. (2006). Geochemical stratigraphy and magmatic evolution at Arenal volcano, Costa Rica. Journal of Volcanology and Geothermal Research, 157(1-3), 34-48.	CENTRAL AMERICAN VOLCANIC ARC	COSTA RICA	Stratovolcano(es)	Arenal				10.467	10.467	-84.733	-84.733	10.467	-84.733	s_JAR13L [9608]	54.33	0.54	19.69	6.83	7.12	2.76	0.18	0.55	3.21	0.22
Bolge, L. L., Carr, M. J., Feigenson, M. D., & Alvarado, G. E. (2006). Geochemical stratigraphy and magmatic evolution at Arenal volcano, Costa Rica. Journal of Volcanology and Geothermal Research, 157(1-3), 34-48.	CENTRAL AMERICAN VOLCANIC ARC	COSTA RICA	Stratovolcano(es)	Arenal				10.467	10.467	-84.733	-84.733	10.467	-84.733	s_JAR13U [9608]	53.78	0.62	19.41	8.36	9.09	4.71	0.18	0.48	2.67	0.17
Bolge, L. L., Carr, M. J., Feigenson, M. D., & Alvarado, G. E. (2006). Geochemical stratigraphy and magmatic evolution at Arenal volcano, Costa Rica. Journal of Volcanology and Geothermal Research, 157(1-3), 34-48.	CENTRAL AMERICAN VOLCANIC ARC	COSTA RICA	Stratovolcano(es)	Arenal				10.467	10.467	-84.733	-84.733	10.467	-84.733	s_JAR13.5 [9608]	53.78	0.6	19	8.29	8.91	4.38	0.18	0.54	2.78	0.18
Bolge, L. L., Carr, M. J., Feigenson, M. D., & Alvarado, G. E. (2006). Geochemical stratigraphy and magmatic evolution at Arenal volcano, Costa Rica. Journal of Volcanology and Geothermal Research, 157(1-3), 34-48.	CENTRAL AMERICAN VOLCANIC ARC	COSTA RICA	Stratovolcano(es)	Arenal				10.467	10.467	-84.733	-84.733	10.467	-84.733	s_JAR14A_FAULT [9608]	53.91	0.58	19.32	7.74	9.08	4.28	0.17	0.54	2.83	0.18
Bolge, L. L., Carr, M. J., Feigenson, M. D., & Alvarado, G. E. (2006). Geochemical stratigraphy and magmatic evolution at Arenal volcano, Costa Rica. Journal of Volcanology and Geothermal Research, 157(1-3), 34-48.	CENTRAL AMERICAN VOLCANIC ARC	COSTA RICA	Stratovolcano(es)	Arenal				10.467	10.467	-84.733	-84.733	10.467	-84.733	s_CAS14 [9608]	50.79	0.59	20.64	9.37	7.32	4.05	0.19	0.33	2.17	0.22
Bolge, L. L., Carr, M. J., Feigenson, M. D., & Alvarado, G. E. (2006). Geochemical stratigraphy and magmatic evolution at Arenal volcano, Costa Rica. Journal of Volcanology and Geothermal Research, 157(1-3), 34-48.	CENTRAL AMERICAN VOLCANIC ARC	COSTA RICA	Stratovolcano(es)	Arenal				10.467	10.467	-84.733	-84.733	10.467	-84.733	s_ET_79_14 [9608]	50.39	0.73	23.36	9.97	7.08	3.46	0.18	0.07	2.22	0.07
Bolge, L. L., Carr, M. J., Feigenson, M. D., & Alvarado, G. E. (2006). Geochemical stratigraphy and magmatic evolution at Arenal volcano, Costa Rica. Journal of Volcanology and Geothermal Research, 157(1-3), 34-48.	CENTRAL AMERICAN VOLCANIC ARC	COSTA RICA	Stratovolcano(es)	Arenal				10.467	10.467	-84.733	-84.733	10.467	-84.733	s_ET_80_14A [9608]	52.06	0.61	21.12	8.21	7.76	3.96	0.19	0.25	2.8	0.13
Bolge, L. L., Carr, M. J., Feigenson, M. D., & Alvarado, G. E. (2006). Geochemical stratigraphy and magmatic evolution at Arenal volcano, Costa Rica. Journal of Volcanology and Geothermal Research, 157(1-3), 34-48.	CENTRAL AMERICAN VOLCANIC ARC	COSTA RICA	Stratovolcano(es)	Arenal				10.467	10.467	-84.733	-84.733	10.467	-84.733	s_ET_80_14B [9608]	53.54	0.58	20.49	7.79	7.81	3.68	0.19	0.4	2.93	0.18
Bolge, L. L., Carr, M. J., Feigenson, M. D., & Alvarado, G. E. (2006). Geochemical stratigraphy and magmatic evolution at Arenal volcano, Costa Rica. Journal of Volcanology and Geothermal Research, 157(1-3), 34-48.	CENTRAL AMERICAN VOLCANIC ARC	COSTA RICA	Stratovolcano(es)	Arenal				10.467	10.467	-84.733	-84.733	10.467	-84.733	s_JAR14 [9608]	54.62	0.58	18.74	7.62	8.15	4.53	0.18	0.57	3.13	0.21
Bolge, L. L., Carr, M. J., Feigenson, M. D., & Alvarado, G. E. (2006). Geochemical stratigraphy and magmatic evolution at Arenal volcano, Costa Rica. Journal of Volcanology and Geothermal Research, 157(1-3), 34-48.	CENTRAL AMERICAN VOLCANIC ARC	COSTA RICA	Stratovolcano(es)	Arenal				10.467	10.467	-84.733	-84.733	10.467	-84.733	s_BOMB_80_5 [9608]	54.5	0.64	19.17	8.43	9.32	5.14	0.18	0.47	2.81	0.16
Bolge, L. L., Carr, M. J., Feigenson, M. D., & Alvarado, G. E. (2006). Geochemical stratigraphy and magmatic evolution at Arenal volcano, Costa Rica. Journal of Volcanology and Geothermal Research, 157(1-3), 34-48.	CENTRAL AMERICAN VOLCANIC ARC	COSTA RICA	Stratovolcano(es)	Arenal				10.467	10.467	-84.733	-84.733	10.467	-84.733	s_BOMB_80_6 [9608]	54.17	0.62	18.76	8.19	9.22	4.84	0.18	0.51	2.92	0.19
Bolge, L. L., Carr, M. J., Feigenson, M. D., & Alvarado, G. E. (2006). Geochemical stratigraphy and magmatic evolution at Arenal volcano, Costa Rica. Journal of Volcanology and Geothermal Research, 157(1-3), 34-48.	CENTRAL AMERICAN VOLCANIC ARC	COSTA RICA	Stratovolcano(es)	Arenal				10.467	10.467	-84.733	-84.733	10.467	-84.733	s_BOMB_80_7 [9608]	53.3	0.65	18.77	8.6	9.54	5.58	0.18	0.43	2.68	0.18
Bolge, L. L., Carr, M. J., Feigenson, M. D., & Alvarado, G. E. (2006). Geochemical stratigraphy and magmatic evolution at Arenal volcano, Costa Rica. Journal of Volcanology and Geothermal Research, 157(1-3), 34-48.	CENTRAL AMERICAN VOLCANIC ARC	COSTA RICA	Stratovolcano(es)	Arenal				10.467	10.467	-84.733	-84.733	10.467	-84.733	s_OLD_PYRO [9608]	61.35	0.44	17.26	5.59	6.45	2.12	0.22	0.71	3.76	0.33
Bolge, L. L., Carr, M. J., Feigenson, M. D., & Alvarado, G. E. (2006). Geochemical stratigraphy and magmatic evolution at Arenal volcano, Costa Rica. Journal of Volcanology and Geothermal Research, 157(1-3), 34-48.	CENTRAL AMERICAN VOLCANIC ARC	COSTA RICA	Stratovolcano(es)	Arenal				10.467	10.467	-84.733	-84.733	10.467	-84.733	s_OLD_BOMB [9608]	53.62	0.64	19.87	7.65	9.35	4.02	0.15	0.54	2.92	0.21
Bolge, L. L., Carr, M. J., Feigenson, M. D., & Alvarado, G. E. (2006). Geochemical stratigraphy and magmatic evolution at Arenal volcano, Costa Rica. Journal of Volcanology and Geothermal Research, 157(1-3), 34-48.	CENTRAL AMERICAN VOLCANIC ARC	COSTA RICA	Stratovolcano(es)	Arenal				10.467	10.467	-84.733	-84.733	10.467	-84.733	s_UNIT10 [9608]	55
Bolge, L. L., Carr, M. J., Feigenson, M. D., & Alvarado, G. E. (2006). Geochemical stratigraphy and magmatic evolution at Arenal volcano, Costa Rica. Journal of Volcanology and Geothermal Research, 157(1-3), 34-48.	CENTRAL AMERICAN VOLCANIC ARC	COSTA RICA	Stratovolcano(es)	Arenal				10.467	10.467	-84.733	-84.733	10.467	-84.733	s_117080 [9608]	55.22	0.62	19.21	7.3	8.69	4.51	0.15	0.68	3.13	0.18
Bolge, L. L., Carr, M. J., Feigenson, M. D., & Alvarado, G. E. (2006). Geochemical stratigraphy and magmatic evolution at Arenal volcano, Costa Rica. Journal of Volcanology and Geothermal Research, 157(1-3), 34-48.	CENTRAL AMERICAN VOLCANIC ARC	COSTA RICA	Stratovolcano(es)	Arenal				10.467	10.467	-84.733	-84.733	10.467	-84.733	s_AR_LA [14081]	53.1	0.62	18.98	8.75	9.52	4.9	0.16	0.43	2.65	0.2
Bolge, L. L., Carr, M. J., Feigenson, M. D., & Alvarado, G. E. (2006). Geochemical stratigraphy and magmatic evolution at Arenal volcano, Costa Rica. Journal of Volcanology and Geothermal Research, 157(1-3), 34-48.	CENTRAL AMERICAN VOLCANIC ARC	COSTA RICA	Stratovolcano(es)	Arenal				10.467	10.467	-84.733	-84.733	10.467	-84.733	s_AR-102A3 [14081]	55.23	0.55	18.29	7.66	9.09	4.53	0.2	0.53	2.88	0.21
Bolge, L. L., Carr, M. J., Feigenson, M. D., & Alvarado, G. E. (2006). Geochemical stratigraphy and magmatic evolution at Arenal volcano, Costa Rica. Journal of Volcanology and Geothermal Research, 157(1-3), 34-48.	CENTRAL AMERICAN VOLCANIC ARC	COSTA RICA	Stratovolcano(es)	Arenal				10.467	10.467	-84.733	-84.733	10.467	-84.733	s_AR-105A4 [14081]	54.64	0.67	20.34	6.67	8.96	2.82	0.14	0.71	3.25	0.21
Bolge, L. L., Carr, M. J., Feigenson, M. D., & Alvarado, G. E. (2006). Geochemical stratigraphy and magmatic evolution at Arenal volcano, Costa Rica. Journal of Volcanology and Geothermal Research, 157(1-3), 34-48.	CENTRAL AMERICAN VOLCANIC ARC	COSTA RICA	Stratovolcano(es)	Arenal				10.467	10.467	-84.733	-84.733	10.467	-84.733	s_AR-117A2 [14081]	54.64	0.57	21.06	6.22	9.49	2.7	0.13	0.63	3.3	0.2
Bolge, L. L., Carr, M. J., Feigenson, M. D., & Alvarado, G. E. (2006). Geochemical stratigraphy and magmatic evolution at Arenal volcano, Costa Rica. Journal of Volcanology and Geothermal Research, 157(1-3), 34-48.	CENTRAL AMERICAN VOLCANIC ARC	COSTA RICA	Stratovolcano(es)	Arenal				10.467	10.467	-84.733	-84.733	10.467	-84.733	s_AR-131A4 [14081]	54.9	0.66	20.58	6.95	9.4	2.77	0.15	0.53	3.23	0.23
Bolge, L. L., Carr, M. J., Feigenson, M. D., & Alvarado, G. E. (2006). Geochemical stratigraphy and magmatic evolution at Arenal volcano, Costa Rica. Journal of Volcanology and Geothermal Research, 157(1-3), 34-48.	CENTRAL AMERICAN VOLCANIC ARC	COSTA RICA	Stratovolcano(es)	Arenal				10.467	10.467	-84.733	-84.733	10.467	-84.733	s_AR-133A3 [14081]	54.91	0.58	18.73	7.61	9.18	4.52	0.19	0.51	2.87	0.2
Bolge, L. L., Carr, M. J., Feigenson, M. D., & Alvarado, G. E. (2006). Geochemical stratigraphy and magmatic evolution at Arenal volcano, Costa Rica. Journal of Volcanology and Geothermal Research, 157(1-3), 34-48.	CENTRAL AMERICAN VOLCANIC ARC	COSTA RICA	Stratovolcano(es)	Arenal				10.467	10.467	-84.733	-84.733	10.467	-84.733	s_AR-134A2 [14081]	54.94	0.61	19.77	6.54	8.97	3.23	0.14	0.65	3.28	0.19
Bolge, L. L., Carr, M. J., Feigenson, M. D., & Alvarado, G. E. (2006). Geochemical stratigraphy and magmatic evolution at Arenal volcano, Costa Rica. Journal of Volcanology and Geothermal Research, 157(1-3), 34-48.	CENTRAL AMERICAN VOLCANIC ARC	COSTA RICA	Stratovolcano(es)	Arenal				10.467	10.467	-84.733	-84.733	10.467	-84.733	s_AR-ET_80_12.5 [14081]	55.4	0.56	20.1	7.52	8.82	4.24	0.18	0.54	2.94	0.17
Bolge, L. L., Carr, M. J., Feigenson, M. D., & Alvarado, G. E. (2006). Geochemical stratigraphy and magmatic evolution at Arenal volcano, Costa Rica. Journal of Volcanology and Geothermal Research, 157(1-3), 34-48.	CENTRAL AMERICAN VOLCANIC ARC	COSTA RICA	Stratovolcano(es)	Arenal				10.467	10.467	-84.733	-84.733	10.467	-84.733	s_AR-JAR12.5 [14081]	53.57	0.59	19.85	8.85	8.93	4.32	0.18	0.5	2.72	0.18
Bolge, L. L., Carr, M. J., Feigenson, M. D., & Alvarado, G. E. (2006). Geochemical stratigraphy and magmatic evolution at Arenal volcano, Costa Rica. Journal of Volcanology and Geothermal Research, 157(1-3), 34-48.	CENTRAL AMERICAN VOLCANIC ARC	COSTA RICA	Stratovolcano(es)	Arenal				10.467	10.467	-84.733	-84.733	10.467	-84.733	s_AR-JAR13.5 [14081]	53.78	0.6	19	9.21	8.91	4.38	0.18	0.54	2.78	0.18
Bolge, L. L., Carr, M. J., Feigenson, M. D., & Alvarado, G. E. (2006). Geochemical stratigraphy and magmatic evolution at Arenal volcano, Costa Rica. Journal of Volcanology and Geothermal Research, 157(1-3), 34-48.	CENTRAL AMERICAN VOLCANIC ARC	COSTA RICA	Stratovolcano(es)	Arenal				10.467	10.467	-84.733	-84.733	10.467	-84.733	s_AR-JAR14A_FAULT [14081]	53.91	0.58	19.32	8.6	9.08	4.28	0.17	0.54	2.83	0.18
Bolge, L. L., Carr, M. J., Feigenson, M. D., & Alvarado, G. E. (2006). Geochemical stratigraphy and magmatic evolution at Arenal volcano, Costa Rica. Journal of Volcanology and Geothermal Research, 157(1-3), 34-48.	CENTRAL AMERICAN VOLCANIC ARC	COSTA RICA	Stratovolcano(es)	Arenal				10.467	10.467	-84.733	-84.733	10.467	-84.733	s_AR-BOMB_80_5 [14081]	54.5	0.64	19.17	8.43	9.32	5.14	0.18	0.47	2.81	0.16
Bolge, L. L., Carr, M. J., Feigenson, M. D., & Alvarado, G. E. (2006). Geochemical stratigraphy and magmatic evolution at Arenal volcano, Costa Rica. Journal of Volcanology and Geothermal Research, 157(1-3), 34-48.	CENTRAL AMERICAN VOLCANIC ARC	COSTA RICA	Stratovolcano(es)	Arenal				10.467	10.467	-84.733	-84.733	10.467	-84.733	s_AR-BOMB_80_6 [14081]	54.17	0.62	18.76	8.19	9.22	4.84	0.18	0.51	2.92	0.19
Bolge, L. L., Carr, M. J., Feigenson, M. D., & Alvarado, G. E. (2006). Geochemical stratigraphy and magmatic evolution at Arenal volcano, Costa Rica. Journal of Volcanology and Geothermal Research, 157(1-3), 34-48.	CENTRAL AMERICAN VOLCANIC ARC	COSTA RICA	Stratovolcano(es)	Arenal				10.467	10.467	-84.733	-84.733	10.467	-84.733	s_AR-BOMB_80_7 [14081]	53.3	0.65	18.77	8.6	9.54	5.58	0.18	0.43	2.68	0.18
Bolge, L. L., Carr, M. J., Feigenson, M. D., & Alvarado, G. E. (2006). Geochemical stratigraphy and magmatic evolution at Arenal volcano, Costa Rica. Journal of Volcanology and Geothermal Research, 157(1-3), 34-48.	CENTRAL AMERICAN VOLCANIC ARC	COSTA RICA	Stratovolcano(es)	Arenal				10.467	10.467	-84.733	-84.733	10.467	-84.733	s_AR-OLD_BOMB [14081]	53.62	0.64	19.87	8.5	9.35	4.02	0.15	0.54	2.92	0.21
Bolge, L. L., Carr, M. J., Feigenson, M. D., & Alvarado, G. E. (2006). Geochemical stratigraphy and magmatic evolution at Arenal volcano, Costa Rica. Journal of Volcanology and Geothermal Research, 157(1-3), 34-48.	CENTRAL AMERICAN VOLCANIC ARC	COSTA RICA	Stratovolcano(es)	Arenal				10.4834	10.4834	-84.6884	-84.6884	10.4834	-84.6884	s_CR-61C [11616]	51.1	0.65	19.69	8.19	10.01	5.2	0.16	0.4	2.32	0.16
Bolge, L. L., Carr, M. J., Feigenson, M. D., & Alvarado, G. E. (2006). Geochemical stratigraphy and magmatic evolution at Arenal volcano, Costa Rica. Journal of Volcanology and Geothermal Research, 157(1-3), 34-48.	CENTRAL AMERICAN VOLCANIC ARC	COSTA RICA	Stratovolcano(es)	Arenal				10.467	10.467	-84.733	-84.733	10.467	-84.733	s_AR102069 [3439]	54.5					4.49		0.59
Bolge, L. L., Carr, M. J., Feigenson, M. D., & Alvarado, G. E. (2006). Geochemical stratigraphy and magmatic evolution at Arenal volcano, Costa Rica. Journal of Volcanology and Geothermal Research, 157(1-3), 34-48.	CENTRAL AMERICAN VOLCANIC ARC	COSTA RICA	Stratovolcano(es)	Arenal				10.467	10.467	-84.733	-84.733	10.467	-84.733	s_ARJT [3439]	56.4					2.89		0.72
Bolge, L. L., Carr, M. J., Feigenson, M. D., & Alvarado, G. E. (2006). Geochemical stratigraphy and magmatic evolution at Arenal volcano, Costa Rica. Journal of Volcanology and Geothermal Research, 157(1-3), 34-48.	CENTRAL AMERICAN VOLCANIC ARC	COSTA RICA	Stratovolcano(es)	Arenal				10.467	10.467	-84.733	-84.733	10.467	-84.733	s_ARLE [3439]	54.1					4.93		0.56
Bolge, L. L., Carr, M. J., Feigenson, M. D., & Alvarado, G. E. (2006). Geochemical stratigraphy and magmatic evolution at Arenal volcano, Costa Rica. Journal of Volcanology and Geothermal Research, 157(1-3), 34-48.	CENTRAL AMERICAN VOLCANIC ARC	COSTA RICA	Stratovolcano(es)	Arenal				10.467	10.467	-84.733	-84.733	10.467	-84.733	s_AR185 [3439]	63.3					4.79		0.65
Bolge, L. L., Carr, M. J., Feigenson, M. D., & Alvarado, G. E. (2006). Geochemical stratigraphy and magmatic evolution at Arenal volcano, Costa Rica. Journal of Volcanology and Geothermal Research, 157(1-3), 34-48.	CENTRAL AMERICAN VOLCANIC ARC	COSTA RICA	Stratovolcano(es)	Arenal				10.467	10.467	-84.733	-84.733	10.467	-84.733	s_AR983 [3439]	55.2					4.88		0.65
Bolge, L. L., Carr, M. J., Feigenson, M. D., & Alvarado, G. E. (2006). Geochemical stratigraphy and magmatic evolution at Arenal volcano, Costa Rica. Journal of Volcanology and Geothermal Research, 157(1-3), 34-48.	CENTRAL AMERICAN VOLCANIC ARC	COSTA RICA	Stratovolcano(es)	Arenal				10.467	10.467	-84.733	-84.733	10.467	-84.733	s_AR384 [2479]	55
Kaneko, K., Inoue, K., Koyaguchi, T., Yoshikawa, M., Shibata, T., Takahashi, T., & Furukawa, K. (2015). Magma plumbing system of the Aso-3 large pyroclastic eruption cycle at Aso volcano, Southwest Japan: Petrological constraint on the formation of a compositionally stratified magma chamber. Journal of Volcanology and Geothermal Research, 303, 41-58.	RYUKYU ARC	KYUSHU	Caldera(s)	Aso	ASO-3 Cycle		post	32.9791	32.9791	131.394	131.394	32.9791	131.394	s_TK-70 [19800]	69.53	0.72	15.19	2.95	1.91	0.71	0.11	4.86	3.87	0.14
Kaneko, K., Inoue, K., Koyaguchi, T., Yoshikawa, M., Shibata, T., Takahashi, T., & Furukawa, K. (2015). Magma plumbing system of the Aso-3 large pyroclastic eruption cycle at Aso volcano, Southwest Japan: Petrological constraint on the formation of a compositionally stratified magma chamber. Journal of Volcanology and Geothermal Research, 303, 41-58.	RYUKYU ARC	KYUSHU	Caldera(s)	Aso	ASO-3 Cycle		post	32.9641	32.9641	131.383	131.383	32.9641	131.383	s_TK48-3W-6 [19800]	67.9	0.76	15.41	3.45	1.79	0.7	0.12	4.61	3.58	0.11
Kaneko, K., Inoue, K., Koyaguchi, T., Yoshikawa, M., Shibata, T., Takahashi, T., & Furukawa, K. (2015). Magma plumbing system of the Aso-3 large pyroclastic eruption cycle at Aso volcano, Southwest Japan: Petrological constraint on the formation of a compositionally stratified magma chamber. Journal of Volcanology and Geothermal Research, 303, 41-58.	RYUKYU ARC	KYUSHU	Caldera(s)	Aso	ASO-3 Cycle		post	32.9416	32.9416	131.316	131.316	32.9416	131.316	s_2059-ATOB4 [19800]	63.98	0.87	16.28	5.04	3.79	1.6	0.12	3.83	4.07	0.32
Kaneko, K., Inoue, K., Koyaguchi, T., Yoshikawa, M., Shibata, T., Takahashi, T., & Furukawa, K. (2015). Magma plumbing system of the Aso-3 large pyroclastic eruption cycle at Aso volcano, Southwest Japan: Petrological constraint on the formation of a compositionally stratified magma chamber. Journal of Volcanology and Geothermal Research, 303, 41-58.	RYUKYU ARC	KYUSHU	Caldera(s)	Aso	ASO-3 Cycle		post	32.9416	32.9416	131.316	131.316	32.9416	131.316	s_2059-ATOB5 [19800]	65.48	0.83	15.84	4.21	3.14	1.37	0.12	4.13	4.27	0.25
Kaneko, K., Inoue, K., Koyaguchi, T., Yoshikawa, M., Shibata, T., Takahashi, T., & Furukawa, K. (2015). Magma plumbing system of the Aso-3 large pyroclastic eruption cycle at Aso volcano, Southwest Japan: Petrological constraint on the formation of a compositionally stratified magma chamber. Journal of Volcanology and Geothermal Research, 303, 41-58.	RYUKYU ARC	KYUSHU	Caldera(s)	Aso	ASO-3 Cycle		post	32.9416	32.9416	131.316	131.316	32.9416	131.316	s_2059-ATOB6 [19800]	67.23	0.8	15.57	3.56	2.41	1.04	0.11	4.46	4.4	0.19
Kaneko, K., Inoue, K., Koyaguchi, T., Yoshikawa, M., Shibata, T., Takahashi, T., & Furukawa, K. (2015). Magma plumbing system of the Aso-3 large pyroclastic eruption cycle at Aso volcano, Southwest Japan: Petrological constraint on the formation of a compositionally stratified magma chamber. Journal of Volcanology and Geothermal Research, 303, 41-58.	RYUKYU ARC	KYUSHU	Caldera(s)	Aso	ASO-3 Cycle		post	33.0783	33.0783	131.044	131.044	33.0783	131.044	s_2092-AMPM1 [19800]	66.76	0.74	15.87	3.07	1.85	0.81	0.11	4.57	4.01	0.12
Kaneko, K., Inoue, K., Koyaguchi, T., Yoshikawa, M., Shibata, T., Takahashi, T., & Furukawa, K. (2015). Magma plumbing system of the Aso-3 large pyroclastic eruption cycle at Aso volcano, Southwest Japan: Petrological constraint on the formation of a compositionally stratified magma chamber. Journal of Volcanology and Geothermal Research, 303, 41-58.	RYUKYU ARC	KYUSHU	Caldera(s)	Aso	ASO-3 Cycle		post	33.0783	33.0783	131.044	131.044	33.0783	131.044	s_2092-AMPM2 [19800]	66.94	0.72	15.77	3.02	1.81	0.79	0.11	4.55	4.06	0.12
Kaneko, K., Inoue, K., Koyaguchi, T., Yoshikawa, M., Shibata, T., Takahashi, T., & Furukawa, K. (2015). Magma plumbing system of the Aso-3 large pyroclastic eruption cycle at Aso volcano, Southwest Japan: Petrological constraint on the formation of a compositionally stratified magma chamber. Journal of Volcanology and Geothermal Research, 303, 41-58.	RYUKYU ARC	KYUSHU	Caldera(s)	Aso	ASO-3 Cycle		post	33.0783	33.0783	131.044	131.044	33.0783	131.044	s_2092-AMPM3 [19800]	67.47	0.71	15.42	2.94	1.83	0.8	0.11	4.54	4.27	0.12
Kaneko, K., Inoue, K., Koyaguchi, T., Yoshikawa, M., Shibata, T., Takahashi, T., & Furukawa, K. (2015). Magma plumbing system of the Aso-3 large pyroclastic eruption cycle at Aso volcano, Southwest Japan: Petrological constraint on the formation of a compositionally stratified magma chamber. Journal of Volcanology and Geothermal Research, 303, 41-58.	RYUKYU ARC	KYUSHU	Caldera(s)	Aso	ASO-3 Cycle		post	32.9059	32.9059	131.349	131.349	32.9059	131.349	s_2109-ATBRPM1 [19800]	67.69	0.68	15.22	2.8	1.89	0.84	0.11	4.85	3.93	0.12
Kaneko, K., Inoue, K., Koyaguchi, T., Yoshikawa, M., Shibata, T., Takahashi, T., & Furukawa, K. (2015). Magma plumbing system of the Aso-3 large pyroclastic eruption cycle at Aso volcano, Southwest Japan: Petrological constraint on the formation of a compositionally stratified magma chamber. Journal of Volcanology and Geothermal Research, 303, 41-58.	RYUKYU ARC	KYUSHU	Caldera(s)	Aso	ASO-3 Cycle		post	32.9059	32.9059	131.349	131.349	32.9059	131.349	s_2109-ATBRPM2 [19800]	67.84	0.65	14.79	2.57	1.9	0.93	0.1	4.78	4.02	0.11
Kaneko, K., Inoue, K., Koyaguchi, T., Yoshikawa, M., Shibata, T., Takahashi, T., & Furukawa, K. (2015). Magma plumbing system of the Aso-3 large pyroclastic eruption cycle at Aso volcano, Southwest Japan: Petrological constraint on the formation of a compositionally stratified magma chamber. Journal of Volcanology and Geothermal Research, 303, 41-58.	RYUKYU ARC	KYUSHU	Caldera(s)	Aso	ASO-3 Cycle		post	32.9059	32.9059	131.349	131.349	32.9059	131.349	s_2109-ATBRPM3 [19800]	67.82	0.68	15.16	2.66	1.9	0.87	0.11	4.72	4.06	0.12
Kaneko, K., Inoue, K., Koyaguchi, T., Yoshikawa, M., Shibata, T., Takahashi, T., & Furukawa, K. (2015). Magma plumbing system of the Aso-3 large pyroclastic eruption cycle at Aso volcano, Southwest Japan: Petrological constraint on the formation of a compositionally stratified magma chamber. Journal of Volcanology and Geothermal Research, 303, 41-58.	RYUKYU ARC	KYUSHU	Caldera(s)	Aso	ASO-3 Cycle		post	32.9059	32.9059	131.349	131.349	32.9059	131.349	s_2109-ATWHPM1 [19800]	65.98	0.74	16.41	3.17	1.91	0.82	0.12	4.5	4.02	0.13
Kaneko, K., Inoue, K., Koyaguchi, T., Yoshikawa, M., Shibata, T., Takahashi, T., & Furukawa, K. (2015). Magma plumbing system of the Aso-3 large pyroclastic eruption cycle at Aso volcano, Southwest Japan: Petrological constraint on the formation of a compositionally stratified magma chamber. Journal of Volcanology and Geothermal Research, 303, 41-58.	RYUKYU ARC	KYUSHU	Caldera(s)	Aso	ASO-3 Cycle		post	32.9059	32.9059	131.349	131.349	32.9059	131.349	s_2109-ATWHPM2 [19800]	67.03	0.71	15.52	3.01	1.96	0.85	0.11	4.68	4.03	0.13
Kaneko, K., Inoue, K., Koyaguchi, T., Yoshikawa, M., Shibata, T., Takahashi, T., & Furukawa, K. (2015). Magma plumbing system of the Aso-3 large pyroclastic eruption cycle at Aso volcano, Southwest Japan: Petrological constraint on the formation of a compositionally stratified magma chamber. Journal of Volcanology and Geothermal Research, 303, 41-58.	RYUKYU ARC	KYUSHU	Caldera(s)	Aso	ASO-3 Cycle		post	32.9059	32.9059	131.349	131.349	32.9059	131.349	s_2109-ATWHPM3 [19800]	67.26	0.7	15.53	2.91	1.84	0.8	0.11	4.76	3.98	0.12
Kaneko, K., Inoue, K., Koyaguchi, T., Yoshikawa, M., Shibata, T., Takahashi, T., & Furukawa, K. (2015). Magma plumbing system of the Aso-3 large pyroclastic eruption cycle at Aso volcano, Southwest Japan: Petrological constraint on the formation of a compositionally stratified magma chamber. Journal of Volcanology and Geothermal Research, 303, 41-58.	RYUKYU ARC	KYUSHU	Caldera(s)	Aso	ASO-3 Cycle		post	32.9641	32.9641	131.383	131.383	32.9641	131.383	s_3A_G2_990514 [19800]	65.58	0.75	16.55	3.2	1.91	0.86	0.11	4.45	3.98	0.13
Kaneko, K., Inoue, K., Koyaguchi, T., Yoshikawa, M., Shibata, T., Takahashi, T., & Furukawa, K. (2015). Magma plumbing system of the Aso-3 large pyroclastic eruption cycle at Aso volcano, Southwest Japan: Petrological constraint on the formation of a compositionally stratified magma chamber. Journal of Volcanology and Geothermal Research, 303, 41-58.	RYUKYU ARC	KYUSHU	Caldera(s)	Aso	ASO-3 Cycle		post	32.9641	32.9641	131.383	131.383	32.9641	131.383	s_3AB_G2_990514 [19800]	66.67	0.7	15.57	2.93	1.91	0.86	0.11	4.6	4.25	0.13
Kaneko, K., Inoue, K., Koyaguchi, T., Yoshikawa, M., Shibata, T., Takahashi, T., & Furukawa, K. (2015). Magma plumbing system of the Aso-3 large pyroclastic eruption cycle at Aso volcano, Southwest Japan: Petrological constraint on the formation of a compositionally stratified magma chamber. Journal of Volcanology and Geothermal Research, 303, 41-58.	RYUKYU ARC	KYUSHU	Caldera(s)	Aso	ASO-3 Cycle		post	33.0783	33.0783	131.044	131.044	33.0783	131.044	s_2092-AMBD1 [19800]	62.96	0.95	15.93	5.4	3.73	1.73	0.15	3.54	4.41	0.37
Kaneko, K., Inoue, K., Koyaguchi, T., Yoshikawa, M., Shibata, T., Takahashi, T., & Furukawa, K. (2015). Magma plumbing system of the Aso-3 large pyroclastic eruption cycle at Aso volcano, Southwest Japan: Petrological constraint on the formation of a compositionally stratified magma chamber. Journal of Volcanology and Geothermal Research, 303, 41-58.	RYUKYU ARC	KYUSHU	Caldera(s)	Aso	ASO-3 Cycle		post	33.0783	33.0783	131.044	131.044	33.0783	131.044	s_2092-AMBD2 [19800]	64.44	0.92	15.77	4.68	3.19	1.45	0.14	3.84	4.51	0.3
Kaneko, K., Inoue, K., Koyaguchi, T., Yoshikawa, M., Shibata, T., Takahashi, T., & Furukawa, K. (2015). Magma plumbing system of the Aso-3 large pyroclastic eruption cycle at Aso volcano, Southwest Japan: Petrological constraint on the formation of a compositionally stratified magma chamber. Journal of Volcanology and Geothermal Research, 303, 41-58.	RYUKYU ARC	KYUSHU	Caldera(s)	Aso	ASO-3 Cycle		post	33.0783	33.0783	131.044	131.044	33.0783	131.044	s_2092-AMBD3 [19800]	64.5	0.93	15.82	4.7	3.21	1.48	0.14	3.84	4.51	0.3
Kaneko, K., Inoue, K., Koyaguchi, T., Yoshikawa, M., Shibata, T., Takahashi, T., & Furukawa, K. (2015). Magma plumbing system of the Aso-3 large pyroclastic eruption cycle at Aso volcano, Southwest Japan: Petrological constraint on the formation of a compositionally stratified magma chamber. Journal of Volcanology and Geothermal Research, 303, 41-58.	RYUKYU ARC	KYUSHU	Caldera(s)	Aso	ASO-3 Cycle		post	32.9744	32.9744	131.404	131.404	32.9744	131.404	s_H.M TK-47 [19800]	68.05	0.76	15.45	3.46	1.8	0.7	0.12	4.62	3.59	0.11
Kaneko, K., Inoue, K., Koyaguchi, T., Yoshikawa, M., Shibata, T., Takahashi, T., & Furukawa, K. (2015). Magma plumbing system of the Aso-3 large pyroclastic eruption cycle at Aso volcano, Southwest Japan: Petrological constraint on the formation of a compositionally stratified magma chamber. Journal of Volcanology and Geothermal Research, 303, 41-58.	RYUKYU ARC	KYUSHU	Caldera(s)	Aso	ASO-3 Cycle		post	32.9641	32.9641	131.383	131.383	32.9641	131.383	s_H.M TK-48 G-1 [19800]	68.06	0.73	15.98	2.98	1.93	0.7	0.11	4.61	3.95	0.14
Kaneko, K., Inoue, K., Koyaguchi, T., Yoshikawa, M., Shibata, T., Takahashi, T., & Furukawa, K. (2015). Magma plumbing system of the Aso-3 large pyroclastic eruption cycle at Aso volcano, Southwest Japan: Petrological constraint on the formation of a compositionally stratified magma chamber. Journal of Volcanology and Geothermal Research, 303, 41-58.	RYUKYU ARC	KYUSHU	Caldera(s)	Aso	ASO-3 Cycle		post	32.9641	32.9641	131.383	131.383	32.9641	131.383	s_H.M TK-48-HG-1 [19800]	67.33	0.73	15.61	2.95	1.9	0.72	0.11	4.61	3.89	0.14
Kaneko, K., Inoue, K., Koyaguchi, T., Yoshikawa, M., Shibata, T., Takahashi, T., & Furukawa, K. (2015). Magma plumbing system of the Aso-3 large pyroclastic eruption cycle at Aso volcano, Southwest Japan: Petrological constraint on the formation of a compositionally stratified magma chamber. Journal of Volcanology and Geothermal Research, 303, 41-58.	RYUKYU ARC	KYUSHU	Caldera(s)	Aso	ASO-3 Cycle		post	32.9641	32.9641	131.383	131.383	32.9641	131.383	s_H.M TK-48-HG-2 [19800]	68.56	0.72	15.59	2.88	1.93	0.7	0.11	4.66	4.14	0.13
Kaneko, K., Inoue, K., Koyaguchi, T., Yoshikawa, M., Shibata, T., Takahashi, T., & Furukawa, K. (2015). Magma plumbing system of the Aso-3 large pyroclastic eruption cycle at Aso volcano, Southwest Japan: Petrological constraint on the formation of a compositionally stratified magma chamber. Journal of Volcanology and Geothermal Research, 303, 41-58.	RYUKYU ARC	KYUSHU	Caldera(s)	Aso	ASO-3 Cycle		post	32.9641	32.9641	131.383	131.383	32.9641	131.383	s_H.M TK-48-MG-1 [19800]	67.55	0.75	16.12	2.99	1.91	0.69	0.12	4.5	3.98	0.13
Kaneko, K., Inoue, K., Koyaguchi, T., Yoshikawa, M., Shibata, T., Takahashi, T., & Furukawa, K. (2015). Magma plumbing system of the Aso-3 large pyroclastic eruption cycle at Aso volcano, Southwest Japan: Petrological constraint on the formation of a compositionally stratified magma chamber. Journal of Volcanology and Geothermal Research, 303, 41-58.	RYUKYU ARC	KYUSHU	Caldera(s)	Aso	ASO-3 Cycle		post	32.9641	32.9641	131.383	131.383	32.9641	131.383	s_H.M TK-48-MG-2 [19800]	63.88	0.93	16.91	4.95	3.28	1.37	0.14	3.67	4.04	0.33
Kaneko, K., Inoue, K., Koyaguchi, T., Yoshikawa, M., Shibata, T., Takahashi, T., & Furukawa, K. (2015). Magma plumbing system of the Aso-3 large pyroclastic eruption cycle at Aso volcano, Southwest Japan: Petrological constraint on the formation of a compositionally stratified magma chamber. Journal of Volcanology and Geothermal Research, 303, 41-58.	RYUKYU ARC	KYUSHU	Caldera(s)	Aso	ASO-3 Cycle		post	32.9791	32.9791	131.394	131.394	32.9791	131.394	s_H.M TK-70 [19800]	68.08	0.71	14.87	2.89	1.87	0.7	0.11	4.76	3.79	0.14
Kaneko, K., Inoue, K., Koyaguchi, T., Yoshikawa, M., Shibata, T., Takahashi, T., & Furukawa, K. (2015). Magma plumbing system of the Aso-3 large pyroclastic eruption cycle at Aso volcano, Southwest Japan: Petrological constraint on the formation of a compositionally stratified magma chamber. Journal of Volcanology and Geothermal Research, 303, 41-58.	RYUKYU ARC	KYUSHU	Caldera(s)	Aso	ASO-3 Cycle		post	32.9059	32.9059	131.349	131.349	32.9059	131.349	s_H.M TK-77-1 [19800]	67.56	0.76	16.19	3.03	1.84	0.74	0.11	4.6	3.94	0.13
Kaneko, K., Inoue, K., Koyaguchi, T., Yoshikawa, M., Shibata, T., Takahashi, T., & Furukawa, K. (2015). Magma plumbing system of the Aso-3 large pyroclastic eruption cycle at Aso volcano, Southwest Japan: Petrological constraint on the formation of a compositionally stratified magma chamber. Journal of Volcanology and Geothermal Research, 303, 41-58.	RYUKYU ARC	KYUSHU	Caldera(s)	Aso	ASO-3 Cycle		post	32.9059	32.9059	131.349	131.349	32.9059	131.349	s_H.M TK-77-2 [19800]	66.95	0.75	15.79	3	1.89	0.74	0.11	4.47	3.94	0.14
Kaneko, K., Inoue, K., Koyaguchi, T., Yoshikawa, M., Shibata, T., Takahashi, T., & Furukawa, K. (2015). Magma plumbing system of the Aso-3 large pyroclastic eruption cycle at Aso volcano, Southwest Japan: Petrological constraint on the formation of a compositionally stratified magma chamber. Journal of Volcanology and Geothermal Research, 303, 41-58.	RYUKYU ARC	KYUSHU	Caldera(s)	Aso	ASO-3 Cycle		post	32.9641	32.9641	131.383	131.383	32.9641	131.383	s_H.T. 91090101-1A [19800]	68.38	0.7	15.67	2.95	1.78	0.68	0.11	4.76	4.02	0.09
Kaneko, K., Inoue, K., Koyaguchi, T., Yoshikawa, M., Shibata, T., Takahashi, T., & Furukawa, K. (2015). Magma plumbing system of the Aso-3 large pyroclastic eruption cycle at Aso volcano, Southwest Japan: Petrological constraint on the formation of a compositionally stratified magma chamber. Journal of Volcanology and Geothermal Research, 303, 41-58.	RYUKYU ARC	KYUSHU	Caldera(s)	Aso	ASO-3 Cycle		post	32.9641	32.9641	131.383	131.383	32.9641	131.383	s_H.T. 91090101-4A [19800]	67.93	0.74	15.71	3.04	2.01	0.74	0.11	4.64	4.03	0.15
Kaneko, K., Inoue, K., Koyaguchi, T., Yoshikawa, M., Shibata, T., Takahashi, T., & Furukawa, K. (2015). Magma plumbing system of the Aso-3 large pyroclastic eruption cycle at Aso volcano, Southwest Japan: Petrological constraint on the formation of a compositionally stratified magma chamber. Journal of Volcanology and Geothermal Research, 303, 41-58.	RYUKYU ARC	KYUSHU	Caldera(s)	Aso	ASO-3 Cycle		post	32.9641	32.9641	131.383	131.383	32.9641	131.383	s_H.T. 91090101-5A [19800]	67.9	0.71	15.95	2.93	1.81	0.66	0.11	4.74	4.03	0.12
Kaneko, K., Inoue, K., Koyaguchi, T., Yoshikawa, M., Shibata, T., Takahashi, T., & Furukawa, K. (2015). Magma plumbing system of the Aso-3 large pyroclastic eruption cycle at Aso volcano, Southwest Japan: Petrological constraint on the formation of a compositionally stratified magma chamber. Journal of Volcanology and Geothermal Research, 303, 41-58.	RYUKYU ARC	KYUSHU	Caldera(s)	Aso	ASO-3 Cycle		post	32.9673	32.9673	131.4	131.4	32.9673	131.4	s_2016-3BPM1 [19800]	67.81	0.67	15.15	2.79	1.77	0.77	0.11	4.79	4.21	0.12
Kaneko, K., Inoue, K., Koyaguchi, T., Yoshikawa, M., Shibata, T., Takahashi, T., & Furukawa, K. (2015). Magma plumbing system of the Aso-3 large pyroclastic eruption cycle at Aso volcano, Southwest Japan: Petrological constraint on the formation of a compositionally stratified magma chamber. Journal of Volcanology and Geothermal Research, 303, 41-58.	RYUKYU ARC	KYUSHU	Caldera(s)	Aso	ASO-3 Cycle		post	32.9673	32.9673	131.4	131.4	32.9673	131.4	s_2016-3BPM2 [19800]	67.94	0.7	14.91	2.9	1.83	0.8	0.12	4.7	3.93	0.12
Kaneko, K., Inoue, K., Koyaguchi, T., Yoshikawa, M., Shibata, T., Takahashi, T., & Furukawa, K. (2015). Magma plumbing system of the Aso-3 large pyroclastic eruption cycle at Aso volcano, Southwest Japan: Petrological constraint on the formation of a compositionally stratified magma chamber. Journal of Volcanology and Geothermal Research, 303, 41-58.	RYUKYU ARC	KYUSHU	Caldera(s)	Aso	ASO-3 Cycle		post	32.9673	32.9673	131.4	131.4	32.9673	131.4	s_2016-3BPM3 [19800]	67.65	0.69	15.14	2.89	1.85	0.81	0.11	4.66	4.38	0.13
Kaneko, K., Inoue, K., Koyaguchi, T., Yoshikawa, M., Shibata, T., Takahashi, T., & Furukawa, K. (2015). Magma plumbing system of the Aso-3 large pyroclastic eruption cycle at Aso volcano, Southwest Japan: Petrological constraint on the formation of a compositionally stratified magma chamber. Journal of Volcanology and Geothermal Research, 303, 41-58.	RYUKYU ARC	KYUSHU	Caldera(s)	Aso	ASO-3 Cycle		post	32.9641	32.9641	131.383	131.383	32.9641	131.383	s_TK48-3B [19800]	67.02	0.7	15.32	2.94	1.94	0.89	0.11	4.64	4.45	0.13
Kaneko, K., Inoue, K., Koyaguchi, T., Yoshikawa, M., Shibata, T., Takahashi, T., & Furukawa, K. (2015). Magma plumbing system of the Aso-3 large pyroclastic eruption cycle at Aso volcano, Southwest Japan: Petrological constraint on the formation of a compositionally stratified magma chamber. Journal of Volcanology and Geothermal Research, 303, 41-58.	RYUKYU ARC	KYUSHU	Caldera(s)	Aso	ASO-3 Cycle		post	32.9673	32.9673	131.4	131.4	32.9673	131.4	s_2016-3BSC2 [19800]	62.8	0.9	15.72	5.57	3.84	1.79	0.14	3.44	4.31	0.4
Kaneko, K., Inoue, K., Koyaguchi, T., Yoshikawa, M., Shibata, T., Takahashi, T., & Furukawa, K. (2015). Magma plumbing system of the Aso-3 large pyroclastic eruption cycle at Aso volcano, Southwest Japan: Petrological constraint on the formation of a compositionally stratified magma chamber. Journal of Volcanology and Geothermal Research, 303, 41-58.	RYUKYU ARC	KYUSHU	Caldera(s)	Aso	ASO-3 Cycle		post	32.9673	32.9673	131.4	131.4	32.9673	131.4	s_2016-3BSC3 [19800]	63.57	0.9	15.83	5.31	3.65	1.69	0.14	3.6	4.36	0.37
Kaneko, K., Inoue, K., Koyaguchi, T., Yoshikawa, M., Shibata, T., Takahashi, T., & Furukawa, K. (2015). Magma plumbing system of the Aso-3 large pyroclastic eruption cycle at Aso volcano, Southwest Japan: Petrological constraint on the formation of a compositionally stratified magma chamber. Journal of Volcanology and Geothermal Research, 303, 41-58.	RYUKYU ARC	KYUSHU	Caldera(s)	Aso	ASO-3 Cycle		post	32.9673	32.9673	131.4	131.4	32.9673	131.4	s_2016-3BSC4 [19800]	62.41	0.91	15.79	5.83	4.11	1.91	0.14	3.33	4.25	0.43
Kaneko, K., Inoue, K., Koyaguchi, T., Yoshikawa, M., Shibata, T., Takahashi, T., & Furukawa, K. (2015). Magma plumbing system of the Aso-3 large pyroclastic eruption cycle at Aso volcano, Southwest Japan: Petrological constraint on the formation of a compositionally stratified magma chamber. Journal of Volcanology and Geothermal Research, 303, 41-58.	RYUKYU ARC	KYUSHU	Caldera(s)	Aso	ASO-3 Cycle		post	32.9706	32.9706	131.313	131.313	32.9706	131.313	s_2039-11-3BAPH [19800]	64.1	0.93	15.48	5.25	3.65	1.69	0.14	3.43	4.25	0.36
Kaneko, K., Inoue, K., Koyaguchi, T., Yoshikawa, M., Shibata, T., Takahashi, T., & Furukawa, K. (2015). Magma plumbing system of the Aso-3 large pyroclastic eruption cycle at Aso volcano, Southwest Japan: Petrological constraint on the formation of a compositionally stratified magma chamber. Journal of Volcanology and Geothermal Research, 303, 41-58.	RYUKYU ARC	KYUSHU	Caldera(s)	Aso	ASO-3 Cycle		post	32.9706	32.9706	131.313	131.313	32.9706	131.313	s_2039-2-3BAPH (fiamme) [19800]	63.76	0.89	15.79	5.01	3.38	1.56	0.14	3.69	4.35	0.33
Kaneko, K., Inoue, K., Koyaguchi, T., Yoshikawa, M., Shibata, T., Takahashi, T., & Furukawa, K. (2015). Magma plumbing system of the Aso-3 large pyroclastic eruption cycle at Aso volcano, Southwest Japan: Petrological constraint on the formation of a compositionally stratified magma chamber. Journal of Volcanology and Geothermal Research, 303, 41-58.	RYUKYU ARC	KYUSHU	Caldera(s)	Aso	ASO-3 Cycle		post	32.9706	32.9706	131.313	131.313	32.9706	131.313	s_2039-3-3BAPH [19800]	65.5	0.83	14.81	4.72	3.3	1.53	0.13	3.44	4.05	0.32
Kaneko, K., Inoue, K., Koyaguchi, T., Yoshikawa, M., Shibata, T., Takahashi, T., & Furukawa, K. (2015). Magma plumbing system of the Aso-3 large pyroclastic eruption cycle at Aso volcano, Southwest Japan: Petrological constraint on the formation of a compositionally stratified magma chamber. Journal of Volcanology and Geothermal Research, 303, 41-58.	RYUKYU ARC	KYUSHU	Caldera(s)	Aso	ASO-3 Cycle		post	32.9706	32.9706	131.313	131.313	32.9706	131.313	s_2039-8-3BOB [19800]	62.66	0.92	15.91	5.83	4.11	1.91	0.14	3.38	4.29	0.44
Kaneko, K., Inoue, K., Koyaguchi, T., Yoshikawa, M., Shibata, T., Takahashi, T., & Furukawa, K. (2015). Magma plumbing system of the Aso-3 large pyroclastic eruption cycle at Aso volcano, Southwest Japan: Petrological constraint on the formation of a compositionally stratified magma chamber. Journal of Volcanology and Geothermal Research, 303, 41-58.	RYUKYU ARC	KYUSHU	Caldera(s)	Aso	ASO-3 Cycle		post	32.9706	32.9706	131.313	131.313	32.9706	131.313	s_2039-9-3BOB1 [19800]	62.07	0.92	16.08	5.98	4.21	1.96	0.15	3.38	4.34	0.46
Kaneko, K., Inoue, K., Koyaguchi, T., Yoshikawa, M., Shibata, T., Takahashi, T., & Furukawa, K. (2015). Magma plumbing system of the Aso-3 large pyroclastic eruption cycle at Aso volcano, Southwest Japan: Petrological constraint on the formation of a compositionally stratified magma chamber. Journal of Volcanology and Geothermal Research, 303, 41-58.	RYUKYU ARC	KYUSHU	Caldera(s)	Aso	ASO-3 Cycle		post	32.9706	32.9706	131.313	131.313	32.9706	131.313	s_2039-9-3BOB2 [19800]	62.84	0.91	15.74	5.77	4.01	1.89	0.14	3.38	4.29	0.43
Kaneko, K., Inoue, K., Koyaguchi, T., Yoshikawa, M., Shibata, T., Takahashi, T., & Furukawa, K. (2015). Magma plumbing system of the Aso-3 large pyroclastic eruption cycle at Aso volcano, Southwest Japan: Petrological constraint on the formation of a compositionally stratified magma chamber. Journal of Volcanology and Geothermal Research, 303, 41-58.	RYUKYU ARC	KYUSHU	Caldera(s)	Aso	ASO-3 Cycle		post	32.9625	32.9625	131.384	131.384	32.9625	131.384	s_H.M TK-48-LG-1 [19800]	67.48	0.73	15.12	2.91	1.98	0.71	0.11	4.55	4.04	0.14
Kaneko, K., Inoue, K., Koyaguchi, T., Yoshikawa, M., Shibata, T., Takahashi, T., & Furukawa, K. (2015). Magma plumbing system of the Aso-3 large pyroclastic eruption cycle at Aso volcano, Southwest Japan: Petrological constraint on the formation of a compositionally stratified magma chamber. Journal of Volcanology and Geothermal Research, 303, 41-58.	RYUKYU ARC	KYUSHU	Caldera(s)	Aso	ASO-3 Cycle		post	32.9641	32.9641	131.383	131.383	32.9641	131.383	s_H.T. 91090101-1B [19800]	67.36	0.7	15.03	2.88	1.85	0.67	0.11	4.82	4.32	0.13
Kaneko, K., Inoue, K., Koyaguchi, T., Yoshikawa, M., Shibata, T., Takahashi, T., & Furukawa, K. (2015). Magma plumbing system of the Aso-3 large pyroclastic eruption cycle at Aso volcano, Southwest Japan: Petrological constraint on the formation of a compositionally stratified magma chamber. Journal of Volcanology and Geothermal Research, 303, 41-58.	RYUKYU ARC	KYUSHU	Caldera(s)	Aso	ASO-3 Cycle		post	32.9641	32.9641	131.383	131.383	32.9641	131.383	s_H.T. 91090101-2 [19800]	66.19	0.75	15.41	3.4	2.36	0.92	0.11	4.42	4.33	0.18
Kaneko, K., Inoue, K., Koyaguchi, T., Yoshikawa, M., Shibata, T., Takahashi, T., & Furukawa, K. (2015). Magma plumbing system of the Aso-3 large pyroclastic eruption cycle at Aso volcano, Southwest Japan: Petrological constraint on the formation of a compositionally stratified magma chamber. Journal of Volcanology and Geothermal Research, 303, 41-58.	RYUKYU ARC	KYUSHU	Caldera(s)	Aso	ASO-3 Cycle		post	32.9641	32.9641	131.383	131.383	32.9641	131.383	s_H.T. 91090101-3 [19800]	67.17	0.73	15.36	3.04	1.98	0.77	0.11	4.61	4.19	0.15
Kaneko, K., Inoue, K., Koyaguchi, T., Yoshikawa, M., Shibata, T., Takahashi, T., & Furukawa, K. (2015). Magma plumbing system of the Aso-3 large pyroclastic eruption cycle at Aso volcano, Southwest Japan: Petrological constraint on the formation of a compositionally stratified magma chamber. Journal of Volcanology and Geothermal Research, 303, 41-58.	RYUKYU ARC	KYUSHU	Caldera(s)	Aso	ASO-3 Cycle		post	32.9641	32.9641	131.383	131.383	32.9641	131.383	s_H.T. 91090101-4B [19800]	61.48	0.92	15.8	6.09	4.22	1.85	0.14	3.46	4.21	0.48
Kaneko, K., Inoue, K., Koyaguchi, T., Yoshikawa, M., Shibata, T., Takahashi, T., & Furukawa, K. (2015). Magma plumbing system of the Aso-3 large pyroclastic eruption cycle at Aso volcano, Southwest Japan: Petrological constraint on the formation of a compositionally stratified magma chamber. Journal of Volcanology and Geothermal Research, 303, 41-58.	RYUKYU ARC	KYUSHU	Caldera(s)	Aso	ASO-3 Cycle		post	32.9641	32.9641	131.383	131.383	32.9641	131.383	s_H.T. 91090101-5B [19800]	61.51	0.91	15.52	5.73	4.1	1.75	0.14	3.56	4.1	0.47
Kaneko, K., Inoue, K., Koyaguchi, T., Yoshikawa, M., Shibata, T., Takahashi, T., & Furukawa, K. (2015). Magma plumbing system of the Aso-3 large pyroclastic eruption cycle at Aso volcano, Southwest Japan: Petrological constraint on the formation of a compositionally stratified magma chamber. Journal of Volcanology and Geothermal Research, 303, 41-58.	RYUKYU ARC	KYUSHU	Caldera(s)	Aso	ASO-3 Cycle		post	32.9641	32.9641	131.383	131.383	32.9641	131.383	s_H.T. 91090101-6 [19800]	62.49	0.89	15.82	5.7	3.97	1.72	0.14	3.64	4.34	0.45
Kaneko, K., Inoue, K., Koyaguchi, T., Yoshikawa, M., Shibata, T., Takahashi, T., & Furukawa, K. (2015). Magma plumbing system of the Aso-3 large pyroclastic eruption cycle at Aso volcano, Southwest Japan: Petrological constraint on the formation of a compositionally stratified magma chamber. Journal of Volcanology and Geothermal Research, 303, 41-58.	RYUKYU ARC	KYUSHU	Caldera(s)	Aso	ASO-3 Cycle		post	32.9673	32.9673	131.4	131.4	32.9673	131.4	s_H.M TK-01 [19800]	62.88	0.94	15.68	5.38	3.93	1.66	0.14	3.51	4.28	0.42
Kaneko, K., Inoue, K., Koyaguchi, T., Yoshikawa, M., Shibata, T., Takahashi, T., & Furukawa, K. (2015). Magma plumbing system of the Aso-3 large pyroclastic eruption cycle at Aso volcano, Southwest Japan: Petrological constraint on the formation of a compositionally stratified magma chamber. Journal of Volcanology and Geothermal Research, 303, 41-58.	RYUKYU ARC	KYUSHU	Caldera(s)	Aso	ASO-3 Cycle		post	32.9641	32.9641	131.383	131.383	32.9641	131.383	s_H.M TK-48-HG-1 [19800]	64.88	0.85	15.84	4.25	3.3	1.28	0.12	4.06	4.08	0.28
Kaneko, K., Inoue, K., Koyaguchi, T., Yoshikawa, M., Shibata, T., Takahashi, T., & Furukawa, K. (2015). Magma plumbing system of the Aso-3 large pyroclastic eruption cycle at Aso volcano, Southwest Japan: Petrological constraint on the formation of a compositionally stratified magma chamber. Journal of Volcanology and Geothermal Research, 303, 41-58.	RYUKYU ARC	KYUSHU	Caldera(s)	Aso	ASO-3 Cycle		post	32.9641	32.9641	131.383	131.383	32.9641	131.383	s_H.M TK-48-HG-2 [19800]	64.08	0.95	16.07	4.68	3.4	1.4	0.15	3.73	4.34	0.33
Kaneko, K., Inoue, K., Koyaguchi, T., Yoshikawa, M., Shibata, T., Takahashi, T., & Furukawa, K. (2015). Magma plumbing system of the Aso-3 large pyroclastic eruption cycle at Aso volcano, Southwest Japan: Petrological constraint on the formation of a compositionally stratified magma chamber. Journal of Volcanology and Geothermal Research, 303, 41-58.	RYUKYU ARC	KYUSHU	Caldera(s)	Aso	ASO-3 Cycle		post	32.9641	32.9641	131.383	131.383	32.9641	131.383	s_H.M TK-48-LG-2 [19800]	60.76	0.91	16.13	5.75	4.57	1.89	0.14	3.21	4.1	0.47
Kaneko, K., Inoue, K., Koyaguchi, T., Yoshikawa, M., Shibata, T., Takahashi, T., & Furukawa, K. (2015). Magma plumbing system of the Aso-3 large pyroclastic eruption cycle at Aso volcano, Southwest Japan: Petrological constraint on the formation of a compositionally stratified magma chamber. Journal of Volcanology and Geothermal Research, 303, 41-58.	RYUKYU ARC	KYUSHU	Caldera(s)	Aso	ASO-3 Cycle		post	32.9706	32.9706	131.313	131.313	32.9706	131.313	s_2039-10-3BPPH [19800]	58.57	0.83	18.09	6.15	6.26	2.15	0.13	2.71	3.79	0.38
Kaneko, K., Inoue, K., Koyaguchi, T., Yoshikawa, M., Shibata, T., Takahashi, T., & Furukawa, K. (2015). Magma plumbing system of the Aso-3 large pyroclastic eruption cycle at Aso volcano, Southwest Japan: Petrological constraint on the formation of a compositionally stratified magma chamber. Journal of Volcanology and Geothermal Research, 303, 41-58.	RYUKYU ARC	KYUSHU	Caldera(s)	Aso	ASO-3 Cycle		post	32.9706	32.9706	131.313	131.313	32.9706	131.313	s_2039-12-3BPPH [19800]	58.76	0.84	17.94	6.17	6	2.06	0.13	2.79	3.85	0.38
Kaneko, K., Inoue, K., Koyaguchi, T., Yoshikawa, M., Shibata, T., Takahashi, T., & Furukawa, K. (2015). Magma plumbing system of the Aso-3 large pyroclastic eruption cycle at Aso volcano, Southwest Japan: Petrological constraint on the formation of a compositionally stratified magma chamber. Journal of Volcanology and Geothermal Research, 303, 41-58.	RYUKYU ARC	KYUSHU	Caldera(s)	Aso	ASO-3 Cycle		post	32.9706	32.9706	131.313	131.313	32.9706	131.313	s_2039-1-3BPPH [19800]	59.19	0.85	17.85	6.19	5.9	2.17	0.14	2.82	3.89	0.41
Kaneko, K., Inoue, K., Koyaguchi, T., Yoshikawa, M., Shibata, T., Takahashi, T., & Furukawa, K. (2015). Magma plumbing system of the Aso-3 large pyroclastic eruption cycle at Aso volcano, Southwest Japan: Petrological constraint on the formation of a compositionally stratified magma chamber. Journal of Volcanology and Geothermal Research, 303, 41-58.	RYUKYU ARC	KYUSHU	Caldera(s)	Aso	ASO-3 Cycle		post	33.0851	33.0851	131.166	131.166	33.0851	131.166	s_2064-3CSC1 [19800]	52.27	1.05	19.05	9.41	7.31	3.85	0.16	1.43	3.23	0.2
Kaneko, K., Inoue, K., Koyaguchi, T., Yoshikawa, M., Shibata, T., Takahashi, T., & Furukawa, K. (2015). Magma plumbing system of the Aso-3 large pyroclastic eruption cycle at Aso volcano, Southwest Japan: Petrological constraint on the formation of a compositionally stratified magma chamber. Journal of Volcanology and Geothermal Research, 303, 41-58.	RYUKYU ARC	KYUSHU	Caldera(s)	Aso	ASO-3 Cycle		post	33.0851	33.0851	131.166	131.166	33.0851	131.166	s_2064-3CSC2 [19800]	55.4	0.94	19.29	7.55	6.77	2.67	0.14	2.09	3.6	0.31
Kaneko, K., Inoue, K., Koyaguchi, T., Yoshikawa, M., Shibata, T., Takahashi, T., & Furukawa, K. (2015). Magma plumbing system of the Aso-3 large pyroclastic eruption cycle at Aso volcano, Southwest Japan: Petrological constraint on the formation of a compositionally stratified magma chamber. Journal of Volcanology and Geothermal Research, 303, 41-58.	RYUKYU ARC	KYUSHU	Caldera(s)	Aso	ASO-3 Cycle		post	33.0851	33.0851	131.166	131.166	33.0851	131.166	s_2064-3CSC3 [19800]	55.04	0.91	17.89	8.23	7.68	3.58	0.15	2.01	3.21	0.26
Kaneko, K., Inoue, K., Koyaguchi, T., Yoshikawa, M., Shibata, T., Takahashi, T., & Furukawa, K. (2015). Magma plumbing system of the Aso-3 large pyroclastic eruption cycle at Aso volcano, Southwest Japan: Petrological constraint on the formation of a compositionally stratified magma chamber. Journal of Volcanology and Geothermal Research, 303, 41-58.	RYUKYU ARC	KYUSHU	Caldera(s)	Aso	ASO-3 Cycle		post	33.0732	33.0732	131.064	131.064	33.0732	131.064	s_2104-3CSC1 [19800]	56.66	0.84	18.77	6.76	7.17	2.56	0.13	2.34	3.5	0.33
Kaneko, K., Inoue, K., Koyaguchi, T., Yoshikawa, M., Shibata, T., Takahashi, T., & Furukawa, K. (2015). Magma plumbing system of the Aso-3 large pyroclastic eruption cycle at Aso volcano, Southwest Japan: Petrological constraint on the formation of a compositionally stratified magma chamber. Journal of Volcanology and Geothermal Research, 303, 41-58.	RYUKYU ARC	KYUSHU	Caldera(s)	Aso	ASO-3 Cycle		post	33.0732	33.0732	131.064	131.064	33.0732	131.064	s_2104-3CSC2 [19800]	57.92	0.84	18.61	6.28	6.53	2.18	0.13	2.58	3.69	0.36
Kaneko, K., Inoue, K., Koyaguchi, T., Yoshikawa, M., Shibata, T., Takahashi, T., & Furukawa, K. (2015). Magma plumbing system of the Aso-3 large pyroclastic eruption cycle at Aso volcano, Southwest Japan: Petrological constraint on the formation of a compositionally stratified magma chamber. Journal of Volcanology and Geothermal Research, 303, 41-58.	RYUKYU ARC	KYUSHU	Caldera(s)	Aso	ASO-3 Cycle		post	33.0732	33.0732	131.064	131.064	33.0732	131.064	s_2104-3CSC3 [19800]	55.86	0.87	18.22	7.42	7.51	3.13	0.14	2.15	3.3	0.28
Kaneko, K., Inoue, K., Koyaguchi, T., Yoshikawa, M., Shibata, T., Takahashi, T., & Furukawa, K. (2015). Magma plumbing system of the Aso-3 large pyroclastic eruption cycle at Aso volcano, Southwest Japan: Petrological constraint on the formation of a compositionally stratified magma chamber. Journal of Volcanology and Geothermal Research, 303, 41-58.	RYUKYU ARC	KYUSHU	Caldera(s)	Aso	ASO-3 Cycle		post	32.9416	32.9416	131.156	131.156	32.9416	131.156	s_TK603C [19800]	53.77	0.93	18.09	8.44	7.95	3.81	0.15	1.85	3.34	0.27
Kaneko, K., Inoue, K., Koyaguchi, T., Yoshikawa, M., Shibata, T., Takahashi, T., & Furukawa, K. (2015). Magma plumbing system of the Aso-3 large pyroclastic eruption cycle at Aso volcano, Southwest Japan: Petrological constraint on the formation of a compositionally stratified magma chamber. Journal of Volcanology and Geothermal Research, 303, 41-58.	RYUKYU ARC	KYUSHU	Caldera(s)	Aso	ASO-3 Cycle		post	32.9416	32.9416	131.156	131.156	32.9416	131.156	s_3C_TK60-990526 [19800]	55.94	0.95	18.39	8.11	7.41	3.33	0.14	2.09	3.45	0.29
Kaneko, K., Inoue, K., Koyaguchi, T., Yoshikawa, M., Shibata, T., Takahashi, T., & Furukawa, K. (2015). Magma plumbing system of the Aso-3 large pyroclastic eruption cycle at Aso volcano, Southwest Japan: Petrological constraint on the formation of a compositionally stratified magma chamber. Journal of Volcanology and Geothermal Research, 303, 41-58.	RYUKYU ARC	KYUSHU	Caldera(s)	Aso	ASO-3 Cycle		post	32.9416	32.9416	131.156	131.156	32.9416	131.156	s_H.M TK-60-2 [19800]	55.62	0.99	18.81	8.31	7.07	3.13	0.13	2.02	3.23	0.25
Kaneko, K., Inoue, K., Koyaguchi, T., Yoshikawa, M., Shibata, T., Takahashi, T., & Furukawa, K. (2015). Magma plumbing system of the Aso-3 large pyroclastic eruption cycle at Aso volcano, Southwest Japan: Petrological constraint on the formation of a compositionally stratified magma chamber. Journal of Volcanology and Geothermal Research, 303, 41-58.	RYUKYU ARC	KYUSHU	Caldera(s)	Aso	ASO-3 Cycle		post	32.9416	32.9416	131.156	131.156	32.9416	131.156	s_H.T. 91090103-1 [19800]	55.15	0.9	18.44	8.02	8.1	3.5	0.14	1.92	3.26	0.28
Kaneko, K., Inoue, K., Koyaguchi, T., Yoshikawa, M., Shibata, T., Takahashi, T., & Furukawa, K. (2015). Magma plumbing system of the Aso-3 large pyroclastic eruption cycle at Aso volcano, Southwest Japan: Petrological constraint on the formation of a compositionally stratified magma chamber. Journal of Volcanology and Geothermal Research, 303, 41-58.	RYUKYU ARC	KYUSHU	Caldera(s)	Aso	ASO-3 Cycle		post	32.9416	32.9416	131.156	131.156	32.9416	131.156	s_H.T. 91090103-2 [19800]	56.18	0.88	18.92	7.29	7.67	2.7	0.13	2.09	3.48	0.33
Kaneko, K., Inoue, K., Koyaguchi, T., Yoshikawa, M., Shibata, T., Takahashi, T., & Furukawa, K. (2015). Magma plumbing system of the Aso-3 large pyroclastic eruption cycle at Aso volcano, Southwest Japan: Petrological constraint on the formation of a compositionally stratified magma chamber. Journal of Volcanology and Geothermal Research, 303, 41-58.	RYUKYU ARC	KYUSHU	Caldera(s)	Aso	ASO-3 Cycle		post	32.9416	32.9416	131.156	131.156	32.9416	131.156	s_H.T. 91090103-3 [19800]	56.36	0.86	19.34	7.09	7.56	2.31	0.13	2.21	3.42	0.35
Kaneko, K., Inoue, K., Koyaguchi, T., Yoshikawa, M., Shibata, T., Takahashi, T., & Furukawa, K. (2015). Magma plumbing system of the Aso-3 large pyroclastic eruption cycle at Aso volcano, Southwest Japan: Petrological constraint on the formation of a compositionally stratified magma chamber. Journal of Volcanology and Geothermal Research, 303, 41-58.	RYUKYU ARC	KYUSHU	Caldera(s)	Aso	ASO-3 Cycle		post	32.9169	32.9169	131.348	131.348	32.9169	131.348	s_H.T. 91092905-1 [19800]	57.27	0.81	18.91	6.48	7.51	2.46	0.12	2.28	3.47	0.34
Kaneko, K., Inoue, K., Koyaguchi, T., Yoshikawa, M., Shibata, T., Takahashi, T., & Furukawa, K. (2015). Magma plumbing system of the Aso-3 large pyroclastic eruption cycle at Aso volcano, Southwest Japan: Petrological constraint on the formation of a compositionally stratified magma chamber. Journal of Volcanology and Geothermal Research, 303, 41-58.	RYUKYU ARC	KYUSHU	Caldera(s)	Aso	ASO-3 Cycle		post	32.9169	32.9169	131.348	131.348	32.9169	131.348	s_H.T. 91092905-2 [19800]	57.35	0.85	18.04	6.88	7.43	2.75	0.13	2.38	3.45	0.37
Kaneko, K., Inoue, K., Koyaguchi, T., Yoshikawa, M., Shibata, T., Takahashi, T., & Furukawa, K. (2015). Magma plumbing system of the Aso-3 large pyroclastic eruption cycle at Aso volcano, Southwest Japan: Petrological constraint on the formation of a compositionally stratified magma chamber. Journal of Volcanology and Geothermal Research, 303, 41-58.	RYUKYU ARC	KYUSHU	Caldera(s)	Aso	ASO-3 Cycle		post	32.9169	32.9169	131.348	131.348	32.9169	131.348	s_H.T. 91092905-3 [19800]	59.01	0.86	17.8	6.36	6.27	2.18	0.13	2.73	3.79	0.43
Kaneko, K., Inoue, K., Koyaguchi, T., Yoshikawa, M., Shibata, T., Takahashi, T., & Furukawa, K. (2015). Magma plumbing system of the Aso-3 large pyroclastic eruption cycle at Aso volcano, Southwest Japan: Petrological constraint on the formation of a compositionally stratified magma chamber. Journal of Volcanology and Geothermal Research, 303, 41-58.	RYUKYU ARC	KYUSHU	Caldera(s)	Aso	ASO-3 Cycle		post	32.9727	32.9727	131.398	131.398	32.9727	131.398	s_H.T. 91112404 [19800]	57.22	0.85	19.08	6.67	7.15	2.33	0.13	2.39	3.47	0.35
Kaneko, K., Inoue, K., Koyaguchi, T., Yoshikawa, M., Shibata, T., Takahashi, T., & Furukawa, K. (2015). Magma plumbing system of the Aso-3 large pyroclastic eruption cycle at Aso volcano, Southwest Japan: Petrological constraint on the formation of a compositionally stratified magma chamber. Journal of Volcanology and Geothermal Research, 303, 41-58.	RYUKYU ARC	KYUSHU	Caldera(s)	Aso	ASO-3 Cycle		post	32.9128	32.9128	131.348	131.348	32.9128	131.348	s_H.T. 91092906 [19800]	57.68	0.85	19.07	6.58	6.94	2.12	0.13	2.45	3.43	0.37
Kaneko, K., Inoue, K., Koyaguchi, T., Yoshikawa, M., Shibata, T., Takahashi, T., & Furukawa, K. (2015). Magma plumbing system of the Aso-3 large pyroclastic eruption cycle at Aso volcano, Southwest Japan: Petrological constraint on the formation of a compositionally stratified magma chamber. Journal of Volcanology and Geothermal Research, 303, 41-58.	RYUKYU ARC	KYUSHU	Caldera(s)	Aso	ASO-3 Cycle		post	32.9128	32.9128	131.348	131.348	32.9128	131.348	s_H.T. 91092906-1 [19800]	57.94	0.84	18.55	6.47	7.07	2.26	0.12	2.52	3.48	0.38
Kaneko, K., Inoue, K., Koyaguchi, T., Yoshikawa, M., Shibata, T., Takahashi, T., & Furukawa, K. (2015). Magma plumbing system of the Aso-3 large pyroclastic eruption cycle at Aso volcano, Southwest Japan: Petrological constraint on the formation of a compositionally stratified magma chamber. Journal of Volcanology and Geothermal Research, 303, 41-58.	RYUKYU ARC	KYUSHU	Caldera(s)	Aso	ASO-3 Cycle		post	32.9128	32.9128	131.348	131.348	32.9128	131.348	s_H.T. 91092906-2 [19800]	58.74	0.84	18.31	6.22	6.72	2.04	0.12	2.66	3.54	0.4
Kaneko, K., Inoue, K., Koyaguchi, T., Yoshikawa, M., Shibata, T., Takahashi, T., & Furukawa, K. (2015). Magma plumbing system of the Aso-3 large pyroclastic eruption cycle at Aso volcano, Southwest Japan: Petrological constraint on the formation of a compositionally stratified magma chamber. Journal of Volcanology and Geothermal Research, 303, 41-58.	RYUKYU ARC	KYUSHU	Caldera(s)	Aso	ASO-3 Cycle		post	32.9128	32.9128	131.348	131.348	32.9128	131.348	s_H.T. 91092906-3 [19800]	57.23	0.83	18.54	6.69	7.55	2.52	0.13	2.49	3.34	0.34
Kaneko, K., Inoue, K., Koyaguchi, T., Yoshikawa, M., Shibata, T., Takahashi, T., & Furukawa, K. (2015). Magma plumbing system of the Aso-3 large pyroclastic eruption cycle at Aso volcano, Southwest Japan: Petrological constraint on the formation of a compositionally stratified magma chamber. Journal of Volcanology and Geothermal Research, 303, 41-58.	RYUKYU ARC	KYUSHU	Caldera(s)	Aso	ASO-3 Cycle		post	32.9128	32.9128	131.348	131.348	32.9128	131.348	s_H.T. 91092906-4 [19800]	68.84	0.71	15.38	2.91	1.93	0.72	0.11	4.89	4.23	0.14
Hunter, A. G. (1998). Intracrustal controls on the coexistence of tholeiitic and calc-alkaline magma series at Aso volcano, SW Japan. Journal of Petrology, 39(7), 1255-1284.	RYUKYU ARC	KYUSHU	Caldera(s)	Aso	ASO1 - ASO4		post	32.77	33	130.95	131.2	32.885	131.075		66.51	0.838	15.91		2.01	0.77	0.105	4.3	4.38	0.176
Hunter, A. G. (1998). Intracrustal controls on the coexistence of tholeiitic and calc-alkaline magma series at Aso volcano, SW Japan. Journal of Petrology, 39(7), 1255-1284.	RYUKYU ARC	KYUSHU	Caldera(s)	Aso	ASO1 - ASO4		post	32.77	33	130.95	131.2	32.885	131.075		66.33	0.848	15.85		2.73	0.96	0.109	4.54	4.09	0.223
Hunter, A. G. (1998). Intracrustal controls on the coexistence of tholeiitic and calc-alkaline magma series at Aso volcano, SW Japan. Journal of Petrology, 39(7), 1255-1284.	RYUKYU ARC	KYUSHU	Caldera(s)	Aso	ASO1 - ASO4		post	32.77	33	130.95	131.2	32.885	131.075		65.73	0.879	15.52		2.59	0.95	0.125	4.61	4.42	0.235
Hunter, A. G. (1998). Intracrustal controls on the coexistence of tholeiitic and calc-alkaline magma series at Aso volcano, SW Japan. Journal of Petrology, 39(7), 1255-1284.	RYUKYU ARC	KYUSHU	Caldera(s)	Aso	ASO1 - ASO4		post	32.77	33	130.95	131.2	32.885	131.075		64.59	0.901	15.88		2.25	0.85	0.125	4.8	4.06	0.214
Hunter, A. G. (1998). Intracrustal controls on the coexistence of tholeiitic and calc-alkaline magma series at Aso volcano, SW Japan. Journal of Petrology, 39(7), 1255-1284.	RYUKYU ARC	KYUSHU	Caldera(s)	Aso	ASO1 - ASO4		post	32.77	33	130.95	131.2	32.885	131.075		64.19	0.9	16.36		3.53	1.43	0.118	3.82	3.88	0.221
Hunter, A. G. (1998). Intracrustal controls on the coexistence of tholeiitic and calc-alkaline magma series at Aso volcano, SW Japan. Journal of Petrology, 39(7), 1255-1284.	RYUKYU ARC	KYUSHU	Caldera(s)	Aso	ASO1 - ASO4		post	32.77	33	130.95	131.2	32.885	131.075		63.93	0.976	16.66		2.82	0.86	0.117	4.2	3.9	0.263
Hunter, A. G. (1998). Intracrustal controls on the coexistence of tholeiitic and calc-alkaline magma series at Aso volcano, SW Japan. Journal of Petrology, 39(7), 1255-1284.	RYUKYU ARC	KYUSHU	Caldera(s)	Aso	ASO1 - ASO4		post	32.77	33	130.95	131.2	32.885	131.075		63.33	0.976	16.49		2.38	0.71	0.096	4.5	3.83	0.234
Hunter, A. G. (1998). Intracrustal controls on the coexistence of tholeiitic and calc-alkaline magma series at Aso volcano, SW Japan. Journal of Petrology, 39(7), 1255-1284.	RYUKYU ARC	KYUSHU	Caldera(s)	Aso	ASO1 - ASO4		post	32.77	33	130.95	131.2	32.885	131.075		61.29	1.116	16.02		4	1.78	0.144	3.81	3.98	0.402
Hunter, A. G. (1998). Intracrustal controls on the coexistence of tholeiitic and calc-alkaline magma series at Aso volcano, SW Japan. Journal of Petrology, 39(7), 1255-1284.	RYUKYU ARC	KYUSHU	Caldera(s)	Aso	ASO1 - ASO4		post	32.77	33	130.95	131.2	32.885	131.075		59.89	1.083	17.55		4.03	1.96	0.145	3.19	3.56	0.314
Hunter, A. G. (1998). Intracrustal controls on the coexistence of tholeiitic and calc-alkaline magma series at Aso volcano, SW Japan. Journal of Petrology, 39(7), 1255-1284.	RYUKYU ARC	KYUSHU	Caldera(s)	Aso	ASO1 - ASO4		post	32.77	33	130.95	131.2	32.885	131.075		57.14	0.899	18.17		8.14	3.8	0.149	1.37	3.31	0.183
Hunter, A. G. (1998). Intracrustal controls on the coexistence of tholeiitic and calc-alkaline magma series at Aso volcano, SW Japan. Journal of Petrology, 39(7), 1255-1284.	RYUKYU ARC	KYUSHU	Caldera(s)	Aso	ASO1 - ASO4		post	32.77	33	130.95	131.2	32.885	131.075		56.9	0.817	17.58		6.26	3.01	0.143	2.53	3.08	0.207
Hunter, A. G. (1998). Intracrustal controls on the coexistence of tholeiitic and calc-alkaline magma series at Aso volcano, SW Japan. Journal of Petrology, 39(7), 1255-1284.	RYUKYU ARC	KYUSHU	Caldera(s)	Aso	ASO1 - ASO4		post	32.77	33	130.95	131.2	32.885	131.075		56.78	0.917	17.91		7.72	3.75	0.148	1.38	3.25	0.187
Hunter, A. G. (1998). Intracrustal controls on the coexistence of tholeiitic and calc-alkaline magma series at Aso volcano, SW Japan. Journal of Petrology, 39(7), 1255-1284.	RYUKYU ARC	KYUSHU	Caldera(s)	Aso	ASO1 - ASO4		post	32.77	33	130.95	131.2	32.885	131.075		61.74	1.167	16.13		4.22	1.77	0.15	3.77	4.26	0.568
Hunter, A. G. (1998). Intracrustal controls on the coexistence of tholeiitic and calc-alkaline magma series at Aso volcano, SW Japan. Journal of Petrology, 39(7), 1255-1284.	RYUKYU ARC	KYUSHU	Caldera(s)	Aso	ASO1 - ASO4		post	32.77	33	130.95	131.2	32.885	131.075		61.52	1.171	16.05		4.1	1.65	0.148	3.83	4.21	0.566
Hunter, A. G. (1998). Intracrustal controls on the coexistence of tholeiitic and calc-alkaline magma series at Aso volcano, SW Japan. Journal of Petrology, 39(7), 1255-1284.	RYUKYU ARC	KYUSHU	Caldera(s)	Aso	ASO1 - ASO4		post	32.77	33	130.95	131.2	32.885	131.075		61.31	1.156	16		4.19	1.68	0.146	3.77	4.06	0.559
Hunter, A. G. (1998). Intracrustal controls on the coexistence of tholeiitic and calc-alkaline magma series at Aso volcano, SW Japan. Journal of Petrology, 39(7), 1255-1284.	RYUKYU ARC	KYUSHU	Caldera(s)	Aso	ASO1 - ASO4		post	32.77	33	130.95	131.2	32.885	131.075		61.25	1.22	16.39		4.23	1.87	0.15	3.63	4.03	0.54
Hunter, A. G. (1998). Intracrustal controls on the coexistence of tholeiitic and calc-alkaline magma series at Aso volcano, SW Japan. Journal of Petrology, 39(7), 1255-1284.	RYUKYU ARC	KYUSHU	Caldera(s)	Aso	ASO1 - ASO4		post	32.77	33	130.95	131.2	32.885	131.075		66.68	0.89	15.94		2.01	0.59	0.09	4.78	4.16	0.2
Hunter, A. G. (1998). Intracrustal controls on the coexistence of tholeiitic and calc-alkaline magma series at Aso volcano, SW Japan. Journal of Petrology, 39(7), 1255-1284.	RYUKYU ARC	KYUSHU	Caldera(s)	Aso	ASO1 - ASO4		post	32.77	33	130.95	131.2	32.885	131.075		65.51	0.892	16.07		2.7	0.89	0.122	4.48	4.39	0.216
Hunter, A. G. (1998). Intracrustal controls on the coexistence of tholeiitic and calc-alkaline magma series at Aso volcano, SW Japan. Journal of Petrology, 39(7), 1255-1284.	RYUKYU ARC	KYUSHU	Caldera(s)	Aso	ASO1 - ASO4		post	32.77	33	130.95	131.2	32.885	131.075		61.09	1.21	16.6		4.33	1.34	0.12	3.4	3.89	0.42
Hunter, A. G. (1998). Intracrustal controls on the coexistence of tholeiitic and calc-alkaline magma series at Aso volcano, SW Japan. Journal of Petrology, 39(7), 1255-1284.	RYUKYU ARC	KYUSHU	Caldera(s)	Aso	ASO1 - ASO4		post	32.77	33	130.95	131.2	32.885	131.075		60.86	1.3	17.94		3.43	0.55	0.14	3.56	3.67	0.41
Hunter, A. G. (1998). Intracrustal controls on the coexistence of tholeiitic and calc-alkaline magma series at Aso volcano, SW Japan. Journal of Petrology, 39(7), 1255-1284.	RYUKYU ARC	KYUSHU	Caldera(s)	Aso	ASO1 - ASO4		post	32.77	33	130.95	131.2	32.885	131.075		60.64	1.177	15.86		4.21	1.76	0.139	3.81	4.22	0.552
Hunter, A. G. (1998). Intracrustal controls on the coexistence of tholeiitic and calc-alkaline magma series at Aso volcano, SW Japan. Journal of Petrology, 39(7), 1255-1284.	RYUKYU ARC	KYUSHU	Caldera(s)	Aso	ASO1 - ASO4		post	32.77	33	130.95	131.2	32.885	131.075		60.05	1.17	16.27		5.5	2.4	0.14	3.14	3.77	0.39
Hunter, A. G. (1998). Intracrustal controls on the coexistence of tholeiitic and calc-alkaline magma series at Aso volcano, SW Japan. Journal of Petrology, 39(7), 1255-1284.	RYUKYU ARC	KYUSHU	Caldera(s)	Aso	ASO1 - ASO4		post	32.77	33	130.95	131.2	32.885	131.075		59.07	1.15	17.06		5.74	2.36	0.15	2.95	3.66	0.37
Hunter, A. G. (1998). Intracrustal controls on the coexistence of tholeiitic and calc-alkaline magma series at Aso volcano, SW Japan. Journal of Petrology, 39(7), 1255-1284.	RYUKYU ARC	KYUSHU	Caldera(s)	Aso	ASO1 - ASO4		post	32.77	33	130.95	131.2	32.885	131.075		58.99	1.146	16.57		5.45	2.38	0.145	3.12	3.82	0.384
Hunter, A. G. (1998). Intracrustal controls on the coexistence of tholeiitic and calc-alkaline magma series at Aso volcano, SW Japan. Journal of Petrology, 39(7), 1255-1284.	RYUKYU ARC	KYUSHU	Caldera(s)	Aso	ASO1 - ASO4		post	32.77	33	130.95	131.2	32.885	131.075		57.02	1.16	16.08		5.98	2.5	0.155	3.22	4.01	0.371
Hunter, A. G. (1998). Intracrustal controls on the coexistence of tholeiitic and calc-alkaline magma series at Aso volcano, SW Japan. Journal of Petrology, 39(7), 1255-1284.	RYUKYU ARC	KYUSHU	Caldera(s)	Aso	ASO1 - ASO4		post	32.77	33	130.95	131.2	32.885	131.075		56.81	0.93	20.53		7.67	2.19	0.11	2.02	2.91	0.24
Hunter, A. G. (1998). Intracrustal controls on the coexistence of tholeiitic and calc-alkaline magma series at Aso volcano, SW Japan. Journal of Petrology, 39(7), 1255-1284.	RYUKYU ARC	KYUSHU	Caldera(s)	Aso	ASO1 - ASO4		post	32.77	33	130.95	131.2	32.885	131.075		67.39	0.92	16.78		2.74	1.03	0.13	4.04	3.24	0.23
Hunter, A. G. (1998). Intracrustal controls on the coexistence of tholeiitic and calc-alkaline magma series at Aso volcano, SW Japan. Journal of Petrology, 39(7), 1255-1284.	RYUKYU ARC	KYUSHU	Caldera(s)	Aso	ASO1 - ASO4		post	32.77	33	130.95	131.2	32.885	131.075		66.42	0.88	17.07		2.95	1.11	0.13	3.75	3.18	0.27
Hunter, A. G. (1998). Intracrustal controls on the coexistence of tholeiitic and calc-alkaline magma series at Aso volcano, SW Japan. Journal of Petrology, 39(7), 1255-1284.	RYUKYU ARC	KYUSHU	Caldera(s)	Aso	ASO1 - ASO4		post	32.77	33	130.95	131.2	32.885	131.075		69.43	0.77	15.76		1.84	0.71	0.12	4.71	3.66	0.11
Hunter, A. G. (1998). Intracrustal controls on the coexistence of tholeiitic and calc-alkaline magma series at Aso volcano, SW Japan. Journal of Petrology, 39(7), 1255-1284.	RYUKYU ARC	KYUSHU	Caldera(s)	Aso	ASO1 - ASO4		post	32.77	33	130.95	131.2	32.885	131.075		68.6	0.74	16.11		1.95	0.71	0.11	4.65	3.98	0.14
Hunter, A. G. (1998). Intracrustal controls on the coexistence of tholeiitic and calc-alkaline magma series at Aso volcano, SW Japan. Journal of Petrology, 39(7), 1255-1284.	RYUKYU ARC	KYUSHU	Caldera(s)	Aso	ASO1 - ASO4		post	32.77	33	130.95	131.2	32.885	131.075		64.66	0.96	16.21		3.43	1.41	0.15	3.76	4.38	0.33
Hunter, A. G. (1998). Intracrustal controls on the coexistence of tholeiitic and calc-alkaline magma series at Aso volcano, SW Japan. Journal of Petrology, 39(7), 1255-1284.	RYUKYU ARC	KYUSHU	Caldera(s)	Aso	ASO1 - ASO4		post	32.77	33	130.95	131.2	32.885	131.075		64.18	0.798	16.54		2.08	0.78	0.12	4.13	3.96	0.147
Hunter, A. G. (1998). Intracrustal controls on the coexistence of tholeiitic and calc-alkaline magma series at Aso volcano, SW Japan. Journal of Petrology, 39(7), 1255-1284.	RYUKYU ARC	KYUSHU	Caldera(s)	Aso	ASO1 - ASO4		post	32.77	33	130.95	131.2	32.885	131.075		66.27	0.86	16.57		3.3	1.29	0.13	3.88	3.63	0.27
Hunter, A. G. (1998). Intracrustal controls on the coexistence of tholeiitic and calc-alkaline magma series at Aso volcano, SW Japan. Journal of Petrology, 39(7), 1255-1284.	RYUKYU ARC	KYUSHU	Caldera(s)	Aso	ASO1 - ASO4		post	32.77	33	130.95	131.2	32.885	131.075		65.25	0.73	17.14		3.97	1.42	0.13	3.43	4.27	0.24
Hunter, A. G. (1998). Intracrustal controls on the coexistence of tholeiitic and calc-alkaline magma series at Aso volcano, SW Japan. Journal of Petrology, 39(7), 1255-1284.	RYUKYU ARC	KYUSHU	Caldera(s)	Aso	ASO1 - ASO4		post	32.77	33	130.95	131.2	32.885	131.075		69.27	0.55	15.85		2.1	0.75	0.12	4.15	4.63	0.13
Hunter, A. G. (1998). Intracrustal controls on the coexistence of tholeiitic and calc-alkaline magma series at Aso volcano, SW Japan. Journal of Petrology, 39(7), 1255-1284.	RYUKYU ARC	KYUSHU	Caldera(s)	Aso	ASO1 - ASO4		post	32.77	33	130.95	131.2	32.885	131.075		68.72	0.6	18.12		1.44	0.5	0.11	4.25	3.9	0.08
Hunter, A. G. (1998). Intracrustal controls on the coexistence of tholeiitic and calc-alkaline magma series at Aso volcano, SW Japan. Journal of Petrology, 39(7), 1255-1284.	RYUKYU ARC	KYUSHU	Caldera(s)	Aso	ASO1 - ASO4		post	32.77	33	130.95	131.2	32.885	131.075		66.72	0.66	16.75		2.87	1.16	0.13	3.39	4.88	0.16
Hunter, A. G. (1998). Intracrustal controls on the coexistence of tholeiitic and calc-alkaline magma series at Aso volcano, SW Japan. Journal of Petrology, 39(7), 1255-1284.	RYUKYU ARC	KYUSHU	Caldera(s)	Aso	ASO1 - ASO4		post	32.77	33	130.95	131.2	32.885	131.075		65.91	0.68	16.72		3.41	1.43	0.13	3.48	4.23	0.2
Hunter, A. G. (1998). Intracrustal controls on the coexistence of tholeiitic and calc-alkaline magma series at Aso volcano, SW Japan. Journal of Petrology, 39(7), 1255-1284.	RYUKYU ARC	KYUSHU	Caldera(s)	Aso	ASO1 - ASO4		post	32.77	33	130.95	131.2	32.885	131.075		65.26	0.58	15.27		2.36	1.02	0.131	3.99	4.76	0.14
Hunter, A. G. (1998). Intracrustal controls on the coexistence of tholeiitic and calc-alkaline magma series at Aso volcano, SW Japan. Journal of Petrology, 39(7), 1255-1284.	RYUKYU ARC	KYUSHU	Caldera(s)	Aso	ASO1 - ASO4		post	32.77	33	130.95	131.2	32.885	131.075		52.82	1.19	20.32		6.82	3.98	0.19	1.28	3.4	0.97
Kaneko, K., Kamata, H., Koyaguchi, T., Yoshikawa, M., & Furukawa, K. (2007). Repeated large-scale eruptions from a single compositionally stratified magma chamber: An example from Aso volcano, Southwest Japan. Journal of Volcanology and Geothermal Research, 167(1-4), 160-180.	RYUKYU ARC	KYUSHU	Caldera(s)	Aso	ASO-4 Cycle		post	32.77	33	130.95	131.2	32.885	131.075		67.21	0.54	15.85	2.61	2.07	0.94	0.13	4.05	4.67	0.13
Kaneko, K., Kamata, H., Koyaguchi, T., Yoshikawa, M., & Furukawa, K. (2007). Repeated large-scale eruptions from a single compositionally stratified magma chamber: An example from Aso volcano, Southwest Japan. Journal of Volcanology and Geothermal Research, 167(1-4), 160-180.	RYUKYU ARC	KYUSHU	Caldera(s)	Aso	ASO-4 Cycle		post	32.77	33	130.95	131.2	32.885	131.075		69	0.51	15.52	2.15	1.29	0.69	0.11	5.21	4.33	0.08
Kaneko, K., Kamata, H., Koyaguchi, T., Yoshikawa, M., & Furukawa, K. (2007). Repeated large-scale eruptions from a single compositionally stratified magma chamber: An example from Aso volcano, Southwest Japan. Journal of Volcanology and Geothermal Research, 167(1-4), 160-180.	RYUKYU ARC	KYUSHU	Caldera(s)	Aso	ASO-4 Cycle		post	32.77	33	130.95	131.2	32.885	131.075		67.24	0.53	15.77	2.49	1.95	0.92	0.13	4.19	4.68	0.12
Kaneko, K., Kamata, H., Koyaguchi, T., Yoshikawa, M., & Furukawa, K. (2007). Repeated large-scale eruptions from a single compositionally stratified magma chamber: An example from Aso volcano, Southwest Japan. Journal of Volcanology and Geothermal Research, 167(1-4), 160-180.	RYUKYU ARC	KYUSHU	Caldera(s)	Aso	ASO-4 Cycle		post	32.77	33	130.95	131.2	32.885	131.075		67.18	0.53	15.74	2.51	2.06	0.93	0.12	4.16	4.58	0.13
Kaneko, K., Kamata, H., Koyaguchi, T., Yoshikawa, M., & Furukawa, K. (2007). Repeated large-scale eruptions from a single compositionally stratified magma chamber: An example from Aso volcano, Southwest Japan. Journal of Volcanology and Geothermal Research, 167(1-4), 160-180.	RYUKYU ARC	KYUSHU	Caldera(s)	Aso	ASO-4 Cycle		post	32.77	33	130.95	131.2	32.885	131.075		67.41	0.54	15.76	2.5	2	0.91	0.12	4.08	4.75	0.12
Kaneko, K., Kamata, H., Koyaguchi, T., Yoshikawa, M., & Furukawa, K. (2007). Repeated large-scale eruptions from a single compositionally stratified magma chamber: An example from Aso volcano, Southwest Japan. Journal of Volcanology and Geothermal Research, 167(1-4), 160-180.	RYUKYU ARC	KYUSHU	Caldera(s)	Aso	ASO-4 Cycle		post	32.77	33	130.95	131.2	32.885	131.075		67.49	0.53	15.93	2.45	1.9	0.87	0.12	4.21	4.65	0.12
Kaneko, K., Kamata, H., Koyaguchi, T., Yoshikawa, M., & Furukawa, K. (2007). Repeated large-scale eruptions from a single compositionally stratified magma chamber: An example from Aso volcano, Southwest Japan. Journal of Volcanology and Geothermal Research, 167(1-4), 160-180.	RYUKYU ARC	KYUSHU	Caldera(s)	Aso	ASO-4 Cycle		post	32.77	33	130.95	131.2	32.885	131.075		69.03	0.51	14.94	2.39	1.89	0.88	0.12	3.83	4.5	0.12
Kaneko, K., Kamata, H., Koyaguchi, T., Yoshikawa, M., & Furukawa, K. (2007). Repeated large-scale eruptions from a single compositionally stratified magma chamber: An example from Aso volcano, Southwest Japan. Journal of Volcanology and Geothermal Research, 167(1-4), 160-180.	RYUKYU ARC	KYUSHU	Caldera(s)	Aso	ASO-4 Cycle		post	32.77	33	130.95	131.2	32.885	131.075		69.18	0.51	14.94	2.38	1.9	0.9	0.12	3.83	4.53	0.12
Kaneko, K., Kamata, H., Koyaguchi, T., Yoshikawa, M., & Furukawa, K. (2007). Repeated large-scale eruptions from a single compositionally stratified magma chamber: An example from Aso volcano, Southwest Japan. Journal of Volcanology and Geothermal Research, 167(1-4), 160-180.	RYUKYU ARC	KYUSHU	Caldera(s)	Aso	ASO-4 Cycle		post	32.77	33	130.95	131.2	32.885	131.075		68.34	0.52	15.44	2.41	1.9	0.88	0.12	4.02	4.59	0.12
Kaneko, K., Kamata, H., Koyaguchi, T., Yoshikawa, M., & Furukawa, K. (2007). Repeated large-scale eruptions from a single compositionally stratified magma chamber: An example from Aso volcano, Southwest Japan. Journal of Volcanology and Geothermal Research, 167(1-4), 160-180.	RYUKYU ARC	KYUSHU	Caldera(s)	Aso	ASO-4 Cycle		post	32.77	33	130.95	131.2	32.885	131.075		65.7	0.57	17.06	2.67	1.85	0.89	0.12	4.13	4.2	0.17
Kaneko, K., Kamata, H., Koyaguchi, T., Yoshikawa, M., & Furukawa, K. (2007). Repeated large-scale eruptions from a single compositionally stratified magma chamber: An example from Aso volcano, Southwest Japan. Journal of Volcanology and Geothermal Research, 167(1-4), 160-180.	RYUKYU ARC	KYUSHU	Caldera(s)	Aso	ASO-4 Cycle		post	32.77	33	130.95	131.2	32.885	131.075		67.71	0.58	15.76	2.79	2.35	1.12	0.12	4.42	4.3	0.15
Kaneko, K., Kamata, H., Koyaguchi, T., Yoshikawa, M., & Furukawa, K. (2007). Repeated large-scale eruptions from a single compositionally stratified magma chamber: An example from Aso volcano, Southwest Japan. Journal of Volcanology and Geothermal Research, 167(1-4), 160-180.	RYUKYU ARC	KYUSHU	Caldera(s)	Aso	ASO-4 Cycle		post	32.77	33	130.95	131.2	32.885	131.075		55.34	0.98	17.66	8.02	6.71	3.38	0.18	2	4.01	0.41
Kaneko, K., Kamata, H., Koyaguchi, T., Yoshikawa, M., & Furukawa, K. (2007). Repeated large-scale eruptions from a single compositionally stratified magma chamber: An example from Aso volcano, Southwest Japan. Journal of Volcanology and Geothermal Research, 167(1-4), 160-180.	RYUKYU ARC	KYUSHU	Caldera(s)	Aso	ASO-4 Cycle		post	32.77	33	130.95	131.2	32.885	131.075		65.21	0.68	16.65	3.76	3.38	1.45	0.13	3.46	4.2	0.2
Kaneko, K., Kamata, H., Koyaguchi, T., Yoshikawa, M., & Furukawa, K. (2007). Repeated large-scale eruptions from a single compositionally stratified magma chamber: An example from Aso volcano, Southwest Japan. Journal of Volcanology and Geothermal Research, 167(1-4), 160-180.	RYUKYU ARC	KYUSHU	Caldera(s)	Aso	ASO-4 Cycle		post	32.77	33	130.95	131.2	32.885	131.075		55.34	0.98	17.66	8.02	6.71	3.38	0.18	2	4.01	0.41
Kaneko, K., Kamata, H., Koyaguchi, T., Yoshikawa, M., & Furukawa, K. (2007). Repeated large-scale eruptions from a single compositionally stratified magma chamber: An example from Aso volcano, Southwest Japan. Journal of Volcanology and Geothermal Research, 167(1-4), 160-180.	RYUKYU ARC	KYUSHU	Caldera(s)	Aso	ASO-4 Cycle		post	32.77	33	130.95	131.2	32.885	131.075		56.08	0.85	18.36	7.76	7.32	2.96	0.13	2.28	3.54	0.32
Kaneko, K., Kamata, H., Koyaguchi, T., Yoshikawa, M., & Furukawa, K. (2007). Repeated large-scale eruptions from a single compositionally stratified magma chamber: An example from Aso volcano, Southwest Japan. Journal of Volcanology and Geothermal Research, 167(1-4), 160-180.	RYUKYU ARC	KYUSHU	Caldera(s)	Aso	ASO-4 Cycle		post	32.77	33	130.95	131.2	32.885	131.075		55.79	0.98	18.14	7.86	5.92	3.06	0.18	2.18	3.94	0.38
Kaneko, K., Kamata, H., Koyaguchi, T., Yoshikawa, M., & Furukawa, K. (2007). Repeated large-scale eruptions from a single compositionally stratified magma chamber: An example from Aso volcano, Southwest Japan. Journal of Volcanology and Geothermal Research, 167(1-4), 160-180.	RYUKYU ARC	KYUSHU	Caldera(s)	Aso	ASO-4 Cycle		post	32.77	33	130.95	131.2	32.885	131.075		53.03	1.07	18.01	9.16	7.66	3.81	0.19	1.61	3.72	0.44
Kaneko, K., Kamata, H., Koyaguchi, T., Yoshikawa, M., & Furukawa, K. (2007). Repeated large-scale eruptions from a single compositionally stratified magma chamber: An example from Aso volcano, Southwest Japan. Journal of Volcanology and Geothermal Research, 167(1-4), 160-180.	RYUKYU ARC	KYUSHU	Caldera(s)	Aso	ASO-4 Cycle		post	32.77	33	130.95	131.2	32.885	131.075		53.11	1.08	18.49	8.87	7.5	3.53	0.19	1.6	3.81	0.54
Kaneko, K., Kamata, H., Koyaguchi, T., Yoshikawa, M., & Furukawa, K. (2007). Repeated large-scale eruptions from a single compositionally stratified magma chamber: An example from Aso volcano, Southwest Japan. Journal of Volcanology and Geothermal Research, 167(1-4), 160-180.	RYUKYU ARC	KYUSHU	Caldera(s)	Aso	ASO-4 Cycle		post	32.77	33	130.95	131.2	32.885	131.075		51.52	1.13	18.28	9.31	8.12	4.07	0.2	1.47	3.76	0.61
Kaneko, K., Kamata, H., Koyaguchi, T., Yoshikawa, M., & Furukawa, K. (2007). Repeated large-scale eruptions from a single compositionally stratified magma chamber: An example from Aso volcano, Southwest Japan. Journal of Volcanology and Geothermal Research, 167(1-4), 160-180.	RYUKYU ARC	KYUSHU	Caldera(s)	Aso	ASO-4 Cycle		post	32.77	33	130.95	131.2	32.885	131.075		67.92	0.54	16.36	2.45	2.09	0.86	0.09	4.65	4.69	0.13
Kaneko, K., Kamata, H., Koyaguchi, T., Yoshikawa, M., & Furukawa, K. (2007). Repeated large-scale eruptions from a single compositionally stratified magma chamber: An example from Aso volcano, Southwest Japan. Journal of Volcanology and Geothermal Research, 167(1-4), 160-180.	RYUKYU ARC	KYUSHU	Caldera(s)	Aso	ASO-4 Cycle		post	32.77	33	130.95	131.2	32.885	131.075		65.87	0.56	16.37	2.73	1.96	0.98	0.13	3.92	4.66	0.13
Kaneko, K., Kamata, H., Koyaguchi, T., Yoshikawa, M., & Furukawa, K. (2007). Repeated large-scale eruptions from a single compositionally stratified magma chamber: An example from Aso volcano, Southwest Japan. Journal of Volcanology and Geothermal Research, 167(1-4), 160-180.	RYUKYU ARC	KYUSHU	Caldera(s)	Aso	ASO-4 Cycle		post	32.77	33	130.95	131.2	32.885	131.075		49.07	1.33	19.18	10.91	7.6	4.55	0.22	1.12	3.5	0.73
Kaneko, K., Kamata, H., Koyaguchi, T., Yoshikawa, M., & Furukawa, K. (2007). Repeated large-scale eruptions from a single compositionally stratified magma chamber: An example from Aso volcano, Southwest Japan. Journal of Volcanology and Geothermal Research, 167(1-4), 160-180.	RYUKYU ARC	KYUSHU	Caldera(s)	Aso	ASO-4 Cycle		post	32.77	33	130.95	131.2	32.885	131.075		49.28	1.28	19.15	10.65	7.71	4.49	0.21	1.15	3.6	0.72
Kaneko, K., Kamata, H., Koyaguchi, T., Yoshikawa, M., & Furukawa, K. (2007). Repeated large-scale eruptions from a single compositionally stratified magma chamber: An example from Aso volcano, Southwest Japan. Journal of Volcanology and Geothermal Research, 167(1-4), 160-180.	RYUKYU ARC	KYUSHU	Caldera(s)	Aso	ASO-4 Cycle		post	32.77	33	130.95	131.2	32.885	131.075		52.71	1.15	20.2	8.1	6.75	4.13	0.12	1.25	3.76	0.85
Matsuhisa, Y., & Kurasawa, H. (1983). Oxygen and strontium isotopic characteristics of calc-alkalic volcanic rocks from the central and western Japan arcs: evaluation of contribution of crustal components to the magmas. Journal of volcanology and geothermal research, 18(1-4), 483-510.	RYUKYU ARC	KYUSHU	Caldera(s)	Aso	PRE-CALDERA STAGE		pre	32.92	32.92	131.03	131.03	32.92	131.03		66.1
Matsuhisa, Y., & Kurasawa, H. (1983). Oxygen and strontium isotopic characteristics of calc-alkalic volcanic rocks from the central and western Japan arcs: evaluation of contribution of crustal components to the magmas. Journal of volcanology and geothermal research, 18(1-4), 483-510.	RYUKYU ARC	KYUSHU	Caldera(s)	Aso	PRE-CALDERA STAGE		pre	32.92	32.92	131.03	131.03	32.92	131.03		61.6
Matsuhisa, Y., & Kurasawa, H. (1983). Oxygen and strontium isotopic characteristics of calc-alkalic volcanic rocks from the central and western Japan arcs: evaluation of contribution of crustal components to the magmas. Journal of volcanology and geothermal research, 18(1-4), 483-510.	RYUKYU ARC	KYUSHU	Caldera(s)	Aso	PRE-CALDERA STAGE		pre	32.92	32.92	131.03	131.03	32.92	131.03		61
Matsuhisa, Y., & Kurasawa, H. (1983). Oxygen and strontium isotopic characteristics of calc-alkalic volcanic rocks from the central and western Japan arcs: evaluation of contribution of crustal components to the magmas. Journal of volcanology and geothermal research, 18(1-4), 483-510.	RYUKYU ARC	KYUSHU	Caldera(s)	Aso	PRE-CALDERA STAGE		pre	32.92	32.92	131.03	131.03	32.92	131.03		61.4
Matsuhisa, Y., & Kurasawa, H. (1983). Oxygen and strontium isotopic characteristics of calc-alkalic volcanic rocks from the central and western Japan arcs: evaluation of contribution of crustal components to the magmas. Journal of volcanology and geothermal research, 18(1-4), 483-510.	RYUKYU ARC	KYUSHU	Caldera(s)	Aso	PRE-CALDERA STAGE		pre	32.92	32.92	131.03	131.03	32.92	131.03		65.9
Matsuhisa, Y., & Kurasawa, H. (1983). Oxygen and strontium isotopic characteristics of calc-alkalic volcanic rocks from the central and western Japan arcs: evaluation of contribution of crustal components to the magmas. Journal of volcanology and geothermal research, 18(1-4), 483-510.	RYUKYU ARC	KYUSHU	Caldera(s)	Aso	PRE-CALDERA STAGE		pre	32.92	32.92	131.03	131.03	32.92	131.03		65.2
Matsuhisa, Y., & Kurasawa, H. (1983). Oxygen and strontium isotopic characteristics of calc-alkalic volcanic rocks from the central and western Japan arcs: evaluation of contribution of crustal components to the magmas. Journal of volcanology and geothermal research, 18(1-4), 483-510.	RYUKYU ARC	KYUSHU	Caldera(s)	Aso	PRE-CALDERA STAGE		pre	32.92	32.92	131.03	131.03	32.92	131.03		57.8
Matsuhisa, Y., & Kurasawa, H. (1983). Oxygen and strontium isotopic characteristics of calc-alkalic volcanic rocks from the central and western Japan arcs: evaluation of contribution of crustal components to the magmas. Journal of volcanology and geothermal research, 18(1-4), 483-510.	RYUKYU ARC	KYUSHU	Caldera(s)	Aso	PRE-CALDERA STAGE		pre	32.92	32.92	131.03	131.03	32.92	131.03		67.9
Matsuhisa, Y., & Kurasawa, H. (1983). Oxygen and strontium isotopic characteristics of calc-alkalic volcanic rocks from the central and western Japan arcs: evaluation of contribution of crustal components to the magmas. Journal of volcanology and geothermal research, 18(1-4), 483-510.	RYUKYU ARC	KYUSHU	Caldera(s)	Aso	PRE-CALDERA STAGE		pre	32.92	32.92	131.03	131.03	32.92	131.03		68.5
Matsuhisa, Y., & Kurasawa, H. (1983). Oxygen and strontium isotopic characteristics of calc-alkalic volcanic rocks from the central and western Japan arcs: evaluation of contribution of crustal components to the magmas. Journal of volcanology and geothermal research, 18(1-4), 483-510.	RYUKYU ARC	KYUSHU	Caldera(s)	Aso	PRE-CALDERA STAGE		pre	32.92	32.92	131.03	131.03	32.92	131.03		63.3
Matsuhisa, Y., & Kurasawa, H. (1983). Oxygen and strontium isotopic characteristics of calc-alkalic volcanic rocks from the central and western Japan arcs: evaluation of contribution of crustal components to the magmas. Journal of volcanology and geothermal research, 18(1-4), 483-510.	RYUKYU ARC	KYUSHU	Caldera(s)	Aso	PRE-CALDERA STAGE		pre	32.92	32.92	131.03	131.03	32.92	131.03		56
Matsuhisa, Y., & Kurasawa, H. (1983). Oxygen and strontium isotopic characteristics of calc-alkalic volcanic rocks from the central and western Japan arcs: evaluation of contribution of crustal components to the magmas. Journal of volcanology and geothermal research, 18(1-4), 483-510.	RYUKYU ARC	KYUSHU	Caldera(s)	Aso	PRE-CALDERA STAGE		pre	32.92	32.92	131.03	131.03	32.92	131.03		68.8
Matsuhisa, Y., & Kurasawa, H. (1983). Oxygen and strontium isotopic characteristics of calc-alkalic volcanic rocks from the central and western Japan arcs: evaluation of contribution of crustal components to the magmas. Journal of volcanology and geothermal research, 18(1-4), 483-510.	RYUKYU ARC	KYUSHU	Caldera(s)	Aso	PRE-CALDERA STAGE		pre	32.92	32.92	131.03	131.03	32.92	131.03		67.7
Matsuhisa, Y., & Kurasawa, H. (1983). Oxygen and strontium isotopic characteristics of calc-alkalic volcanic rocks from the central and western Japan arcs: evaluation of contribution of crustal components to the magmas. Journal of volcanology and geothermal research, 18(1-4), 483-510.	RYUKYU ARC	KYUSHU	Caldera(s)	Aso	CENTRAL CONES		post	32.92	32.92	131.03	131.03	32.92	131.03		71.8
Matsuhisa, Y., & Kurasawa, H. (1983). Oxygen and strontium isotopic characteristics of calc-alkalic volcanic rocks from the central and western Japan arcs: evaluation of contribution of crustal components to the magmas. Journal of volcanology and geothermal research, 18(1-4), 483-510.	RYUKYU ARC	KYUSHU	Caldera(s)	Aso	CENTRAL CONES		post	32.92	32.92	131.03	131.03	32.92	131.03		67.6
Matsuhisa, Y., & Kurasawa, H. (1983). Oxygen and strontium isotopic characteristics of calc-alkalic volcanic rocks from the central and western Japan arcs: evaluation of contribution of crustal components to the magmas. Journal of volcanology and geothermal research, 18(1-4), 483-510.	RYUKYU ARC	KYUSHU	Caldera(s)	Aso	CENTRAL CONES		post	32.92	32.92	131.03	131.03	32.92	131.03		57.1
Matsuhisa, Y., & Kurasawa, H. (1983). Oxygen and strontium isotopic characteristics of calc-alkalic volcanic rocks from the central and western Japan arcs: evaluation of contribution of crustal components to the magmas. Journal of volcanology and geothermal research, 18(1-4), 483-510.	RYUKYU ARC	KYUSHU	Caldera(s)	Aso	CENTRAL CONES		post	32.92	32.92	131.03	131.03	32.92	131.03		61.1
Matsuhisa, Y., & Kurasawa, H. (1983). Oxygen and strontium isotopic characteristics of calc-alkalic volcanic rocks from the central and western Japan arcs: evaluation of contribution of crustal components to the magmas. Journal of volcanology and geothermal research, 18(1-4), 483-510.	RYUKYU ARC	KYUSHU	Caldera(s)	Aso	CENTRAL CONES		post	32.92	32.92	131.03	131.03	32.92	131.03		63.7
Matsuhisa, Y., & Kurasawa, H. (1983). Oxygen and strontium isotopic characteristics of calc-alkalic volcanic rocks from the central and western Japan arcs: evaluation of contribution of crustal components to the magmas. Journal of volcanology and geothermal research, 18(1-4), 483-510.	RYUKYU ARC	KYUSHU	Caldera(s)	Aso	CENTRAL CONES		post	32.92	32.92	131.03	131.03	32.92	131.03		51.1
Matsuhisa, Y., & Kurasawa, H. (1983). Oxygen and strontium isotopic characteristics of calc-alkalic volcanic rocks from the central and western Japan arcs: evaluation of contribution of crustal components to the magmas. Journal of volcanology and geothermal research, 18(1-4), 483-510.	RYUKYU ARC	KYUSHU	Caldera(s)	Aso	CENTRAL CONES		post	32.92	32.92	131.03	131.03	32.92	131.03		51.7
Matsuhisa, Y., & Kurasawa, H. (1983). Oxygen and strontium isotopic characteristics of calc-alkalic volcanic rocks from the central and western Japan arcs: evaluation of contribution of crustal components to the magmas. Journal of volcanology and geothermal research, 18(1-4), 483-510.	RYUKYU ARC	KYUSHU	Caldera(s)	Aso	CENTRAL CONES		post	32.92	32.92	131.03	131.03	32.92	131.03		52.9
Miyabuchi, Y., Masuda, N., & Watanabe, K. (2004). Geologic history of the western part of post-caldera central cones of Aso volcano, southwestern Japan, based on stratigraphic relationships between lava flows and airfall tephra layers. Bulletin of the Volcanological Society of Japan, 49, 267-282.	RYUKYU ARC	KYUSHU	Caldera(s)	Aso	POST-CALDERA STAGE, MAGMAS FROM ASO POST-CALDERA VOLCANISM		post	32.77	33	130.95	131.2	32.885	131.075		67.75	0.73	16.68		2.71	0.86	0.11	3.81	3.67	0.12
Miyabuchi, Y., Masuda, N., & Watanabe, K. (2004). Geologic history of the western part of post-caldera central cones of Aso volcano, southwestern Japan, based on stratigraphic relationships between lava flows and airfall tephra layers. Bulletin of the Volcanological Society of Japan, 49, 267-282.	RYUKYU ARC	KYUSHU	Caldera(s)	Aso	POST-CALDERA STAGE, MAGMAS FROM ASO POST-CALDERA VOLCANISM		post	32.77	33	130.95	131.2	32.885	131.075		67.37	0.71	19.26		1.8	0.53	0.1	3.62	3.32	0.07
Miyabuchi, Y., Masuda, N., & Watanabe, K. (2004). Geologic history of the western part of post-caldera central cones of Aso volcano, southwestern Japan, based on stratigraphic relationships between lava flows and airfall tephra layers. Bulletin of the Volcanological Society of Japan, 49, 267-282.	RYUKYU ARC	KYUSHU	Caldera(s)	Aso	POST-CALDERA STAGE, MAGMAS FROM ASO POST-CALDERA VOLCANISM		post	32.77	33	130.95	131.2	32.885	131.075		67.65	0.68	16.47		2.89	1.11	0.12	3.68	3.57	0.11
Miyabuchi, Y., Masuda, N., & Watanabe, K. (2004). Geologic history of the western part of post-caldera central cones of Aso volcano, southwestern Japan, based on stratigraphic relationships between lava flows and airfall tephra layers. Bulletin of the Volcanological Society of Japan, 49, 267-282.	RYUKYU ARC	KYUSHU	Caldera(s)	Aso	POST-CALDERA STAGE, MAGMAS FROM ASO POST-CALDERA VOLCANISM		post	32.77	33	130.95	131.2	32.885	131.075		69.09	0.53	17.4		1.69	0.59	0.08	4.28	3.68	0.05
Miyabuchi, Y., Masuda, N., & Watanabe, K. (2004). Geologic history of the western part of post-caldera central cones of Aso volcano, southwestern Japan, based on stratigraphic relationships between lava flows and airfall tephra layers. Bulletin of the Volcanological Society of Japan, 49, 267-282.	RYUKYU ARC	KYUSHU	Caldera(s)	Aso	POST-CALDERA STAGE, MAGMAS FROM ASO POST-CALDERA VOLCANISM		post	32.77	33	130.95	131.2	32.885	131.075		71.55	0.44	15.59		1.26	0.34	0.09	4.77	3.88	0.03
Miyabuchi, Y., Masuda, N., & Watanabe, K. (2004). Geologic history of the western part of post-caldera central cones of Aso volcano, southwestern Japan, based on stratigraphic relationships between lava flows and airfall tephra layers. Bulletin of the Volcanological Society of Japan, 49, 267-282.	RYUKYU ARC	KYUSHU	Caldera(s)	Aso	POST-CALDERA STAGE, MAGMAS FROM ASO POST-CALDERA VOLCANISM		post	32.77	33	130.95	131.2	32.885	131.075		67.48	0.77	15.59		2.63	0.99	0.12	3.93	4.34	0.13
Miyabuchi, Y., Masuda, N., & Watanabe, K. (2004). Geologic history of the western part of post-caldera central cones of Aso volcano, southwestern Japan, based on stratigraphic relationships between lava flows and airfall tephra layers. Bulletin of the Volcanological Society of Japan, 49, 267-282.	RYUKYU ARC	KYUSHU	Caldera(s)	Aso	POST-CALDERA STAGE, MAGMAS FROM ASO POST-CALDERA VOLCANISM		post	32.77	33	130.95	131.2	32.885	131.075		63.29	0.8	16.55		4.26	1.87	0.11	3.87	2.94	0.15
Miyoshi, M., Furukawa, K., Shinmura, T., Shimono, M., & Hasenaka, T. (2009). Petrography and whole-rock geochemistry of pre-Aso lavas from the caldera wall of Aso volcano, central Kyushu. Journal of the Geological Society of Japan, 115, 672-687.	RYUKYU ARC	KYUSHU	Caldera(s)	Aso	TAKAMORI, PRE-ASO VOLCANIC ROCKS		pre	32.75	33.014	130.95	131.181	32.882	131.065		49.58	1.06	18.55		10.55	6.63	0.16	0.93	2.82	0.17
Miyoshi, M., Furukawa, K., Shinmura, T., Shimono, M., & Hasenaka, T. (2009). Petrography and whole-rock geochemistry of pre-Aso lavas from the caldera wall of Aso volcano, central Kyushu. Journal of the Geological Society of Japan, 115, 672-687.	RYUKYU ARC	KYUSHU	Caldera(s)	Aso	TAKAMORI, PRE-ASO VOLCANIC ROCKS		pre	32.75	33.014	130.95	131.181	32.882	131.065		49.91	1.07	18.6		10.41	6.55	0.16	0.96	2.83	0.17
Miyoshi, M., Furukawa, K., Shinmura, T., Shimono, M., & Hasenaka, T. (2009). Petrography and whole-rock geochemistry of pre-Aso lavas from the caldera wall of Aso volcano, central Kyushu. Journal of the Geological Society of Japan, 115, 672-687.	RYUKYU ARC	KYUSHU	Caldera(s)	Aso	TAKAMORI, PRE-ASO VOLCANIC ROCKS		pre	32.75	33.014	130.95	131.181	32.882	131.065		49.78	1.19	19.75		9.81	4.5	0.18	0.95	3.81	0.19
Miyoshi, M., Furukawa, K., Shinmura, T., Shimono, M., & Hasenaka, T. (2009). Petrography and whole-rock geochemistry of pre-Aso lavas from the caldera wall of Aso volcano, central Kyushu. Journal of the Geological Society of Japan, 115, 672-687.	RYUKYU ARC	KYUSHU	Caldera(s)	Aso	TAKAMORI, PRE-ASO VOLCANIC ROCKS		pre	32.75	33.014	130.95	131.181	32.882	131.065		48.97	1.09	18.68		10.69	6.64	0.17	0.88	3.18	0.16
Miyoshi, M., Furukawa, K., Shinmura, T., Shimono, M., & Hasenaka, T. (2009). Petrography and whole-rock geochemistry of pre-Aso lavas from the caldera wall of Aso volcano, central Kyushu. Journal of the Geological Society of Japan, 115, 672-687.	RYUKYU ARC	KYUSHU	Caldera(s)	Aso	NAGAONO, PRE-ASO VOLCANIC ROCKS		pre	32.75	33.014	130.95	131.181	32.882	131.065		52.82	0.8	19.82		9.33	4.07	0.17	0.76	3.37	0.15
Miyoshi, M., Furukawa, K., Shinmura, T., Shimono, M., & Hasenaka, T. (2009). Petrography and whole-rock geochemistry of pre-Aso lavas from the caldera wall of Aso volcano, central Kyushu. Journal of the Geological Society of Japan, 115, 672-687.	RYUKYU ARC	KYUSHU	Caldera(s)	Aso	NAGAONO, PRE-ASO VOLCANIC ROCKS		pre	32.75	33.014	130.95	131.181	32.882	131.065		52.11	0.8	19.53		9.4	4.05	0.17	0.74	3.33	0.15
Miyoshi, M., Furukawa, K., Shinmura, T., Shimono, M., & Hasenaka, T. (2009). Petrography and whole-rock geochemistry of pre-Aso lavas from the caldera wall of Aso volcano, central Kyushu. Journal of the Geological Society of Japan, 115, 672-687.	RYUKYU ARC	KYUSHU	Caldera(s)	Aso	ICHINOMINE, PRE-ASO VOLCANIC ROCKS		pre	32.75	33.014	130.95	131.181	32.882	131.065		54.26	0.6	19.42		9.08	5.24	0.14	1.12	3.03	0.13
Miyoshi, M., Furukawa, K., Shinmura, T., Shimono, M., & Hasenaka, T. (2009). Petrography and whole-rock geochemistry of pre-Aso lavas from the caldera wall of Aso volcano, central Kyushu. Journal of the Geological Society of Japan, 115, 672-687.	RYUKYU ARC	KYUSHU	Caldera(s)	Aso	KARIO, PRE-ASO VOLCANIC ROCKS		pre	32.75	33.014	130.95	131.181	32.882	131.065		58.35	0.68	17.63		7.86	4.25	0.12	1.97	3.28	0.15
Miyoshi, M., Furukawa, K., Shinmura, T., Shimono, M., & Hasenaka, T. (2009). Petrography and whole-rock geochemistry of pre-Aso lavas from the caldera wall of Aso volcano, central Kyushu. Journal of the Geological Society of Japan, 115, 672-687.	RYUKYU ARC	KYUSHU	Caldera(s)	Aso	KARIO, PRE-ASO VOLCANIC ROCKS		pre	32.75	33.014	130.95	131.181	32.882	131.065		58.76	0.66	17.46		6.39	3.69	0.12	2.04	3.06	0.14
Miyoshi, M., Furukawa, K., Shinmura, T., Shimono, M., & Hasenaka, T. (2009). Petrography and whole-rock geochemistry of pre-Aso lavas from the caldera wall of Aso volcano, central Kyushu. Journal of the Geological Society of Japan, 115, 672-687.	RYUKYU ARC	KYUSHU	Caldera(s)	Aso	YABE-MACHI, PRE-ASO VOLCANIC ROCKS		pre	32.75	33.014	130.95	131.181	32.882	131.065		58.9	0.63	18.13		5.23	3.26	0.12	2.11	3.15	0.15
Miyoshi, M., Furukawa, K., Shinmura, T., Shimono, M., & Hasenaka, T. (2009). Petrography and whole-rock geochemistry of pre-Aso lavas from the caldera wall of Aso volcano, central Kyushu. Journal of the Geological Society of Japan, 115, 672-687.	RYUKYU ARC	KYUSHU	Caldera(s)	Aso	HASE PASS, PRE-ASO VOLCANIC ROCKS		pre	32.75	33.014	130.95	131.181	32.882	131.065		55.16	0.94	17.98		7.41	3.54	0.14	1.67	3.28	0.19
Miyoshi, M., Furukawa, K., Shinmura, T., Shimono, M., & Hasenaka, T. (2009). Petrography and whole-rock geochemistry of pre-Aso lavas from the caldera wall of Aso volcano, central Kyushu. Journal of the Geological Society of Japan, 115, 672-687.	RYUKYU ARC	KYUSHU	Caldera(s)	Aso	TATENO, PRE-ASO VOLCANIC ROCKS		pre	32.75	33.014	130.95	131.181	32.882	131.065		58.09	1.08	16.87		7.22	3.8	0.13	2.25	3.39	0.25
Miyoshi, M., Furukawa, K., Shinmura, T., Shimono, M., & Hasenaka, T. (2009). Petrography and whole-rock geochemistry of pre-Aso lavas from the caldera wall of Aso volcano, central Kyushu. Journal of the Geological Society of Japan, 115, 672-687.	RYUKYU ARC	KYUSHU	Caldera(s)	Aso	HASE PASS, PRE-ASO VOLCANIC ROCKS		pre	32.75	33.014	130.95	131.181	32.882	131.065		56.39	0.97	18.37		7.73	3.67	0.14	1.71	3.3	0.21
Miyoshi, M., Furukawa, K., Shinmura, T., Shimono, M., & Hasenaka, T. (2009). Petrography and whole-rock geochemistry of pre-Aso lavas from the caldera wall of Aso volcano, central Kyushu. Journal of the Geological Society of Japan, 115, 672-687.	RYUKYU ARC	KYUSHU	Caldera(s)	Aso	HASE PASS, PRE-ASO VOLCANIC ROCKS		pre	32.75	33.014	130.95	131.181	32.882	131.065		56.46	0.98	18.56		7.71	3.71	0.15	1.72	3.3	0.2
Miyoshi, M., Furukawa, K., Shinmura, T., Shimono, M., & Hasenaka, T. (2009). Petrography and whole-rock geochemistry of pre-Aso lavas from the caldera wall of Aso volcano, central Kyushu. Journal of the Geological Society of Japan, 115, 672-687.	RYUKYU ARC	KYUSHU	Caldera(s)	Aso	SAKANASHI, PRE-ASO VOLCANIC ROCKS		pre	32.75	33.014	130.95	131.181	32.882	131.065		55.72	1.08	17.99		7.95	4.06	0.15	1.42	3.34	0.21
Miyoshi, M., Furukawa, K., Shinmura, T., Shimono, M., & Hasenaka, T. (2009). Petrography and whole-rock geochemistry of pre-Aso lavas from the caldera wall of Aso volcano, central Kyushu. Journal of the Geological Society of Japan, 115, 672-687.	RYUKYU ARC	KYUSHU	Caldera(s)	Aso	GONGENYAMA, PRE-ASO VOLCANIC ROCKS		pre	32.75	33.014	130.95	131.181	32.882	131.065		56.44	1.02	17.8		7.19	3.63	0.14	1.8	3.39	0.23
Miyoshi, M., Furukawa, K., Shinmura, T., Shimono, M., & Hasenaka, T. (2009). Petrography and whole-rock geochemistry of pre-Aso lavas from the caldera wall of Aso volcano, central Kyushu. Journal of the Geological Society of Japan, 115, 672-687.	RYUKYU ARC	KYUSHU	Caldera(s)	Aso	GONGENYAMA, PRE-ASO VOLCANIC ROCKS		pre	32.75	33.014	130.95	131.181	32.882	131.065		53.99	0.99	17.08		7.23	3.8	0.14	1.77	3.36	0.23
Miyoshi, M., Furukawa, K., Shinmura, T., Shimono, M., & Hasenaka, T. (2009). Petrography and whole-rock geochemistry of pre-Aso lavas from the caldera wall of Aso volcano, central Kyushu. Journal of the Geological Society of Japan, 115, 672-687.	RYUKYU ARC	KYUSHU	Caldera(s)	Aso	GONGENYAMA, PRE-ASO VOLCANIC ROCKS		pre	32.75	33.014	130.95	131.181	32.882	131.065		56.22	1.01	17.99		6.85	3.67	0.14	1.93	3.49	0.23
Miyoshi, M., Furukawa, K., Shinmura, T., Shimono, M., & Hasenaka, T. (2009). Petrography and whole-rock geochemistry of pre-Aso lavas from the caldera wall of Aso volcano, central Kyushu. Journal of the Geological Society of Japan, 115, 672-687.	RYUKYU ARC	KYUSHU	Caldera(s)	Aso	TAKAJOYAMA, PRE-ASO VOLCANIC ROCKS		pre	32.75	33.014	130.95	131.181	32.882	131.065		55.16	0.48	20.49		8.12	3.23	0.14	1.29	3.32	0.17
Miyoshi, M., Furukawa, K., Shinmura, T., Shimono, M., & Hasenaka, T. (2009). Petrography and whole-rock geochemistry of pre-Aso lavas from the caldera wall of Aso volcano, central Kyushu. Journal of the Geological Society of Japan, 115, 672-687.	RYUKYU ARC	KYUSHU	Caldera(s)	Aso	JIZO/JIZOU PASS, PRE-ASO VOLCANIC ROCKS		pre	32.75	33.014	130.95	131.181	32.882	131.065		58.72	0.32	19.46		7.25	1.77	0.15	1.54	3.6	0.22
Miyoshi, M., Furukawa, K., Shinmura, T., Shimono, M., & Hasenaka, T. (2009). Petrography and whole-rock geochemistry of pre-Aso lavas from the caldera wall of Aso volcano, central Kyushu. Journal of the Geological Society of Japan, 115, 672-687.	RYUKYU ARC	KYUSHU	Caldera(s)	Aso	KARIO, PRE-ASO VOLCANIC ROCKS		pre	32.75	33.014	130.95	131.181	32.882	131.065		57.01	0.95	16.99		6.93	3.63	0.13	1.87	3.54	0.21
Miyoshi, M., Furukawa, K., Shinmura, T., Shimono, M., & Hasenaka, T. (2009). Petrography and whole-rock geochemistry of pre-Aso lavas from the caldera wall of Aso volcano, central Kyushu. Journal of the Geological Society of Japan, 115, 672-687.	RYUKYU ARC	KYUSHU	Caldera(s)	Aso	YABE-MACHI, PRE-ASO VOLCANIC ROCKS		pre	32.75	33.014	130.95	131.181	32.882	131.065		56.87	0.65	18.64		7.6	3.75	0.13	1.75	3.25	0.15
Miyoshi, M., Furukawa, K., Shinmura, T., Shimono, M., & Hasenaka, T. (2009). Petrography and whole-rock geochemistry of pre-Aso lavas from the caldera wall of Aso volcano, central Kyushu. Journal of the Geological Society of Japan, 115, 672-687.	RYUKYU ARC	KYUSHU	Caldera(s)	Aso	YABE-MACHI, PRE-ASO VOLCANIC ROCKS		pre	32.75	33.014	130.95	131.181	32.882	131.065		58.65	0.58	17.88		6.66	3.21	0.12	2.01	3.26	0.14
Miyoshi, M., Furukawa, K., Shinmura, T., Shimono, M., & Hasenaka, T. (2009). Petrography and whole-rock geochemistry of pre-Aso lavas from the caldera wall of Aso volcano, central Kyushu. Journal of the Geological Society of Japan, 115, 672-687.	RYUKYU ARC	KYUSHU	Caldera(s)	Aso	ICHINOMINE, PRE-ASO VOLCANIC ROCKS		pre	32.75	33.014	130.95	131.181	32.882	131.065		55.3	0.56	18.85		8.81	4.48	0.15	1.21	3.21	0.14
Miyoshi, M., Furukawa, K., Shinmura, T., Shimono, M., & Hasenaka, T. (2009). Petrography and whole-rock geochemistry of pre-Aso lavas from the caldera wall of Aso volcano, central Kyushu. Journal of the Geological Society of Japan, 115, 672-687.	RYUKYU ARC	KYUSHU	Caldera(s)	Aso	SEIEIZAN, PRE-ASO VOLCANIC ROCKS		pre	32.75	33.014	130.95	131.181	32.882	131.065		53.34	0.84	19.29		9.01	3.68	0.16	0.86	3.18	0.17
Miyoshi, M., Furukawa, K., Shinmura, T., Shimono, M., & Hasenaka, T. (2009). Petrography and whole-rock geochemistry of pre-Aso lavas from the caldera wall of Aso volcano, central Kyushu. Journal of the Geological Society of Japan, 115, 672-687.	RYUKYU ARC	KYUSHU	Caldera(s)	Aso	ICHINOMINE, PRE-ASO VOLCANIC ROCKS		pre	32.75	33.014	130.95	131.181	32.882	131.065		57.03	0.56	18.86		6.55	2.43	0.15	1.44	3.27	0.21
Miyoshi, M., Furukawa, K., Shinmura, T., Shimono, M., & Hasenaka, T. (2009). Petrography and whole-rock geochemistry of pre-Aso lavas from the caldera wall of Aso volcano, central Kyushu. Journal of the Geological Society of Japan, 115, 672-687.	RYUKYU ARC	KYUSHU	Caldera(s)	Aso	ICHINOMINE, PRE-ASO VOLCANIC ROCKS		pre	32.75	33.014	130.95	131.181	32.882	131.065		54.18	0.6	20		7.53	4.91	0.15	1.08	2.8	0.14
Miyoshi, M., Furukawa, K., Shinmura, T., Shimono, M., & Hasenaka, T. (2009). Petrography and whole-rock geochemistry of pre-Aso lavas from the caldera wall of Aso volcano, central Kyushu. Journal of the Geological Society of Japan, 115, 672-687.	RYUKYU ARC	KYUSHU	Caldera(s)	Aso	TAKAJOJA, PRE-ASO VOLCANIC ROCKS		pre	32.75	33.014	130.95	131.181	32.882	131.065		65.12	0.73	16.87		3.04	2.1	0.12	3.39	3.41	0.17
Miyoshi, M., Furukawa, K., Shinmura, T., Shimono, M., & Hasenaka, T. (2009). Petrography and whole-rock geochemistry of pre-Aso lavas from the caldera wall of Aso volcano, central Kyushu. Journal of the Geological Society of Japan, 115, 672-687.	RYUKYU ARC	KYUSHU	Caldera(s)	Aso	TAKAJOJA, PRE-ASO VOLCANIC ROCKS		pre	32.75	33.014	130.95	131.181	32.882	131.065		64.61	0.7	16.78		2.98	1.88	0.11	3.4	3.48	0.17
Miyoshi, M., Furukawa, K., Shinmura, T., Shimono, M., & Hasenaka, T. (2009). Petrography and whole-rock geochemistry of pre-Aso lavas from the caldera wall of Aso volcano, central Kyushu. Journal of the Geological Society of Japan, 115, 672-687.	RYUKYU ARC	KYUSHU	Caldera(s)	Aso	SAISHIGAHANA, PRE-ASO VOLCANIC ROCKS		pre	32.75	33.014	130.95	131.181	32.882	131.065		73	0.32	15.49		1.54	0.13	0.1	3.75	4.43	0.07
Miyoshi, M., Furukawa, K., Shinmura, T., Shimono, M., & Hasenaka, T. (2009). Petrography and whole-rock geochemistry of pre-Aso lavas from the caldera wall of Aso volcano, central Kyushu. Journal of the Geological Society of Japan, 115, 672-687.	RYUKYU ARC	KYUSHU	Caldera(s)	Aso	SAISHIGAHANA, PRE-ASO VOLCANIC ROCKS		pre	32.75	33.014	130.95	131.181	32.882	131.065		72.19	0.31	14.84		1.55	0.22	0.07	3.73	4.57	0.08
Miyoshi, M., Furukawa, K., Shinmura, T., Shimono, M., & Hasenaka, T. (2009). Petrography and whole-rock geochemistry of pre-Aso lavas from the caldera wall of Aso volcano, central Kyushu. Journal of the Geological Society of Japan, 115, 672-687.	RYUKYU ARC	KYUSHU	Caldera(s)	Aso	SAKANASHI, PRE-ASO VOLCANIC ROCKS		pre	32.75	33.014	130.95	131.181	32.882	131.065		72.3	0.3	14.85		1.68	0.5	0.09	3.78	4.67	0.09
Miyoshi, M., Furukawa, K., Shinmura, T., Shimono, M., & Hasenaka, T. (2009). Petrography and whole-rock geochemistry of pre-Aso lavas from the caldera wall of Aso volcano, central Kyushu. Journal of the Geological Society of Japan, 115, 672-687.	RYUKYU ARC	KYUSHU	Caldera(s)	Aso	TATENO, PRE-ASO VOLCANIC ROCKS		pre	32.75	33.014	130.95	131.181	32.882	131.065		66.39	0.93	15.77		2.77	0.88	0.08	4.64	3.91	0.27
MIYOSHI, M., HASENAKA, T., & SANO, T. (2005). Genetic relationships of the compositionally diverse magmas from Aso post-caldera volcanism. Kazan, 50(5), 269-283.	RYUKYU ARC	KYUSHU	Caldera(s)	Aso	OTOGASE FORMATION	POST-CALDERA STAGE, MAGMAS FROM ASO POST-CALDERA VOLCANISM	post	32.77	33	130.95	131.2	32.885	131.075		71.29	0.39	13.92		1.36	0.59	0.04	5.54	3.47	0.06
MIYOSHI, M., HASENAKA, T., & SANO, T. (2005). Genetic relationships of the compositionally diverse magmas from Aso post-caldera volcanism. Kazan, 50(5), 269-283.	RYUKYU ARC	KYUSHU	Caldera(s)	Aso	OTOGASE FORMATION	POST-CALDERA STAGE, MAGMAS FROM ASO POST-CALDERA VOLCANISM	post	32.77	33	130.95	131.2	32.885	131.075		71.36	0.39	13.93		1.3	0.57	0.04	5.57	3.45	0.05
MIYOSHI, M., HASENAKA, T., & SANO, T. (2005). Genetic relationships of the compositionally diverse magmas from Aso post-caldera volcanism. Kazan, 50(5), 269-283.	RYUKYU ARC	KYUSHU	Caldera(s)	Aso	TAKANOOBANE LAVA	POST-CALDERA STAGE, MAGMAS FROM ASO POST-CALDERA VOLCANISM	post	32.77	33	130.95	131.2	32.885	131.075		70.77	0.42	14.73		1.03	0.54	0.08	4.87	4.76	0.05
MIYOSHI, M., HASENAKA, T., & SANO, T. (2005). Genetic relationships of the compositionally diverse magmas from Aso post-caldera volcanism. Kazan, 50(5), 269-283.	RYUKYU ARC	KYUSHU	Caldera(s)	Aso	TAKANOOBANE LAVA	POST-CALDERA STAGE, MAGMAS FROM ASO POST-CALDERA VOLCANISM	post	32.77	33	130.95	131.2	32.885	131.075		71	0.43	14.98		1.11	0.54	0.07	4.81	4.81	0.06
MIYOSHI, M., HASENAKA, T., & SANO, T. (2005). Genetic relationships of the compositionally diverse magmas from Aso post-caldera volcanism. Kazan, 50(5), 269-283.	RYUKYU ARC	KYUSHU	Caldera(s)	Aso	TAKANOOBANE LAVA	POST-CALDERA STAGE, MAGMAS FROM ASO POST-CALDERA VOLCANISM	post	32.77	33	130.95	131.2	32.885	131.075		71.09	0.43	14.98		1.09	0.53	0.07	4.83	4.8	0.06
MIYOSHI, M., HASENAKA, T., & SANO, T. (2005). Genetic relationships of the compositionally diverse magmas from Aso post-caldera volcanism. Kazan, 50(5), 269-283.	RYUKYU ARC	KYUSHU	Caldera(s)	Aso	TAKANOOBANE LAVA	POST-CALDERA STAGE, MAGMAS FROM ASO POST-CALDERA VOLCANISM	post	32.77	33	130.95	131.2	32.885	131.075		70.23	0.44	14.76		1.13	0.57	0.08	4.8	4.81	0.06
MIYOSHI, M., HASENAKA, T., & SANO, T. (2005). Genetic relationships of the compositionally diverse magmas from Aso post-caldera volcanism. Kazan, 50(5), 269-283.	RYUKYU ARC	KYUSHU	Caldera(s)	Aso	TAKANOOBANE LAVA	POST-CALDERA STAGE, MAGMAS FROM ASO POST-CALDERA VOLCANISM	post	32.77	33	130.95	131.2	32.885	131.075		69.77	0.44	14.72		1.11	0.55	0.08	4.69	4.84	0.06
MIYOSHI, M., HASENAKA, T., & SANO, T. (2005). Genetic relationships of the compositionally diverse magmas from Aso post-caldera volcanism. Kazan, 50(5), 269-283.	RYUKYU ARC	KYUSHU	Caldera(s)	Aso	TAKANOOBANE LAVA	POST-CALDERA STAGE, MAGMAS FROM ASO POST-CALDERA VOLCANISM	post	32.77	33	130.95	131.2	32.885	131.075		69.76	0.44	14.75		1.12	0.54	0.08	4.77	4.78	0.06
MIYOSHI, M., HASENAKA, T., & SANO, T. (2005). Genetic relationships of the compositionally diverse magmas from Aso post-caldera volcanism. Kazan, 50(5), 269-283.	RYUKYU ARC	KYUSHU	Caldera(s)	Aso	HON-TSUKA FORMATION	POST-CALDERA STAGE, MAGMAS FROM ASO POST-CALDERA VOLCANISM	post	32.77	33	130.95	131.2	32.885	131.075		68.63	0.59	15.35		1.7	0.61	0.1	4.24	4.78	0.1
MIYOSHI, M., HASENAKA, T., & SANO, T. (2005). Genetic relationships of the compositionally diverse magmas from Aso post-caldera volcanism. Kazan, 50(5), 269-283.	RYUKYU ARC	KYUSHU	Caldera(s)	Aso	HON-TSUKA FORMATION	POST-CALDERA STAGE, MAGMAS FROM ASO POST-CALDERA VOLCANISM	post	32.77	33	130.95	131.2	32.885	131.075		68.74	0.58	15.45		1.72	0.61	0.1	4.24	4.79	0.1
MIYOSHI, M., HASENAKA, T., & SANO, T. (2005). Genetic relationships of the compositionally diverse magmas from Aso post-caldera volcanism. Kazan, 50(5), 269-283.	RYUKYU ARC	KYUSHU	Caldera(s)	Aso	TATENO FORMATION	POST-CALDERA STAGE, MAGMAS FROM ASO POST-CALDERA VOLCANISM	post	32.77	33	130.95	131.2	32.885	131.075		65.94	0.68	16.27		2.73	1.02	0.1	3.96	4.58	0.13
MIYOSHI, M., HASENAKA, T., & SANO, T. (2005). Genetic relationships of the compositionally diverse magmas from Aso post-caldera volcanism. Kazan, 50(5), 269-283.	RYUKYU ARC	KYUSHU	Caldera(s)	Aso	TATENO FORMATION	POST-CALDERA STAGE, MAGMAS FROM ASO POST-CALDERA VOLCANISM	post	32.77	33	130.95	131.2	32.885	131.075		66.55	0.67	16.17		2.59	0.97	0.1	4.06	4.57	0.12
MIYOSHI, M., HASENAKA, T., & SANO, T. (2005). Genetic relationships of the compositionally diverse magmas from Aso post-caldera volcanism. Kazan, 50(5), 269-283.	RYUKYU ARC	KYUSHU	Caldera(s)	Aso	TATENO FORMATION	POST-CALDERA STAGE, MAGMAS FROM ASO POST-CALDERA VOLCANISM	post	32.77	33	130.95	131.2	32.885	131.075		66.14	0.69	16.07		2.61	0.99	0.08	4.01	4.56	0.13
MIYOSHI, M., HASENAKA, T., & SANO, T. (2005). Genetic relationships of the compositionally diverse magmas from Aso post-caldera volcanism. Kazan, 50(5), 269-283.	RYUKYU ARC	KYUSHU	Caldera(s)	Aso	TATENO FORMATION	POST-CALDERA STAGE, MAGMAS FROM ASO POST-CALDERA VOLCANISM	post	32.77	33	130.95	131.2	32.885	131.075		66.44	0.7	16.14		2.59	1	0.08	4.03	4.56	0.12
MIYOSHI, M., HASENAKA, T., & SANO, T. (2005). Genetic relationships of the compositionally diverse magmas from Aso post-caldera volcanism. Kazan, 50(5), 269-283.	RYUKYU ARC	KYUSHU	Caldera(s)	Aso	TATENO FORMATION	POST-CALDERA STAGE, MAGMAS FROM ASO POST-CALDERA VOLCANISM	post	32.77	33	130.95	131.2	32.885	131.075		66.38	0.69	15.95		2.49	0.96	0.08	4.08	4.58	0.12
MIYOSHI, M., HASENAKA, T., & SANO, T. (2005). Genetic relationships of the compositionally diverse magmas from Aso post-caldera volcanism. Kazan, 50(5), 269-283.	RYUKYU ARC	KYUSHU	Caldera(s)	Aso	TATENO FORMATION	POST-CALDERA STAGE, MAGMAS FROM ASO POST-CALDERA VOLCANISM	post	32.77	33	130.95	131.2	32.885	131.075		66.04	0.7	16.08		2.7	1.05	0.1	3.98	4.58	0.13
MIYOSHI, M., HASENAKA, T., & SANO, T. (2005). Genetic relationships of the compositionally diverse magmas from Aso post-caldera volcanism. Kazan, 50(5), 269-283.	RYUKYU ARC	KYUSHU	Caldera(s)	Aso	TATENO FORMATION	POST-CALDERA STAGE, MAGMAS FROM ASO POST-CALDERA VOLCANISM	post	32.77	33	130.95	131.2	32.885	131.075		66.19	0.68	15.93		2.52	0.98	0.1	4.06	4.57	0.13
MIYOSHI, M., HASENAKA, T., & SANO, T. (2005). Genetic relationships of the compositionally diverse magmas from Aso post-caldera volcanism. Kazan, 50(5), 269-283.	RYUKYU ARC	KYUSHU	Caldera(s)	Aso	TATENO FORMATION	POST-CALDERA STAGE, MAGMAS FROM ASO POST-CALDERA VOLCANISM	post	32.77	33	130.95	131.2	32.885	131.075		65.48	0.68	15.93		2.74	1.05	0.1	3.96	4.54	0.13
MIYOSHI, M., HASENAKA, T., & SANO, T. (2005). Genetic relationships of the compositionally diverse magmas from Aso post-caldera volcanism. Kazan, 50(5), 269-283.	RYUKYU ARC	KYUSHU	Caldera(s)	Aso	SAWATSUNO FORMATION	POST-CALDERA STAGE, MAGMAS FROM ASO POST-CALDERA VOLCANISM	post	32.77	33	130.95	131.2	32.885	131.075		65.27	0.78	15.62		2.66	1.18	0.13	3.79	4.83	0.16
MIYOSHI, M., HASENAKA, T., & SANO, T. (2005). Genetic relationships of the compositionally diverse magmas from Aso post-caldera volcanism. Kazan, 50(5), 269-283.	RYUKYU ARC	KYUSHU	Caldera(s)	Aso	NAGANO FORMATION	POST-CALDERA STAGE, MAGMAS FROM ASO POST-CALDERA VOLCANISM	post	32.77	33	130.95	131.2	32.885	131.075		64.82	0.79	15.9		2.63	1.16	0.13	3.74	4.77	0.15
MIYOSHI, M., HASENAKA, T., & SANO, T. (2005). Genetic relationships of the compositionally diverse magmas from Aso post-caldera volcanism. Kazan, 50(5), 269-283.	RYUKYU ARC	KYUSHU	Caldera(s)	Aso	HAKUSUI FORMATION	POST-CALDERA STAGE, MAGMAS FROM ASO POST-CALDERA VOLCANISM	post	32.77	33	130.95	131.2	32.885	131.075		66.26	0.74	15.72		2.35	1	0.11	4.03	4.81	0.13
MIYOSHI, M., HASENAKA, T., & SANO, T. (2005). Genetic relationships of the compositionally diverse magmas from Aso post-caldera volcanism. Kazan, 50(5), 269-283.	RYUKYU ARC	KYUSHU	Caldera(s)	Aso	KUSASENRIGAHAMA FORMATION	POST-CALDERA STAGE, MAGMAS FROM ASO POST-CALDERA VOLCANISM	post	32.77	33	130.95	131.2	32.885	131.075		66.12	0.79	16.09		2.74	1.12	0.13	3.99	4.41	0.2
MIYOSHI, M., HASENAKA, T., & SANO, T. (2005). Genetic relationships of the compositionally diverse magmas from Aso post-caldera volcanism. Kazan, 50(5), 269-283.	RYUKYU ARC	KYUSHU	Caldera(s)	Aso	TOCHINOKI FORMATION	POST-CALDERA STAGE, MAGMAS FROM ASO POST-CALDERA VOLCANISM	post	32.77	33	130.95	131.2	32.885	131.075		63.71	0.81	16.73		3.27	1.35	0.16	3.59	4.48	0.32
MIYOSHI, M., HASENAKA, T., & SANO, T. (2005). Genetic relationships of the compositionally diverse magmas from Aso post-caldera volcanism. Kazan, 50(5), 269-283.	RYUKYU ARC	KYUSHU	Caldera(s)	Aso	TOCHINOKI FORMATION	POST-CALDERA STAGE, MAGMAS FROM ASO POST-CALDERA VOLCANISM	post	32.77	33	130.95	131.2	32.885	131.075		60.22	0.9	16.17		4.41	1.97	0.15	3.37	4.24	0.44
MIYOSHI, M., HASENAKA, T., & SANO, T. (2005). Genetic relationships of the compositionally diverse magmas from Aso post-caldera volcanism. Kazan, 50(5), 269-283.	RYUKYU ARC	KYUSHU	Caldera(s)	Aso	TOCHINOKI FORMATION	POST-CALDERA STAGE, MAGMAS FROM ASO POST-CALDERA VOLCANISM	post	32.77	33	130.95	131.2	32.885	131.075		63.71	0.76	16		3.14	1.36	0.13	4.04	4.47	0.24
MIYOSHI, M., HASENAKA, T., & SANO, T. (2005). Genetic relationships of the compositionally diverse magmas from Aso post-caldera volcanism. Kazan, 50(5), 269-283.	RYUKYU ARC	KYUSHU	Caldera(s)	Aso	TOCHINOKI FORMATION	POST-CALDERA STAGE, MAGMAS FROM ASO POST-CALDERA VOLCANISM	post	32.77	33	130.95	131.2	32.885	131.075		63.59	0.75	15.98		3.22	1.44	0.15	4.01	4.43	0.24
MIYOSHI, M., HASENAKA, T., & SANO, T. (2005). Genetic relationships of the compositionally diverse magmas from Aso post-caldera volcanism. Kazan, 50(5), 269-283.	RYUKYU ARC	KYUSHU	Caldera(s)	Aso	TOCHINOKI FORMATION	POST-CALDERA STAGE, MAGMAS FROM ASO POST-CALDERA VOLCANISM	post	32.77	33	130.95	131.2	32.885	131.075		64.02	0.75	15.98		2.95	1.2	0.19	4.09	4.42	0.24
MIYOSHI, M., HASENAKA, T., & SANO, T. (2005). Genetic relationships of the compositionally diverse magmas from Aso post-caldera volcanism. Kazan, 50(5), 269-283.	RYUKYU ARC	KYUSHU	Caldera(s)	Aso	TOCHINOKI FORMATION	POST-CALDERA STAGE, MAGMAS FROM ASO POST-CALDERA VOLCANISM	post	32.77	33	130.95	131.2	32.885	131.075		64.23	0.75	16.13		2.98	1.21	0.11	4.11	4.42	0.24
MIYOSHI, M., HASENAKA, T., & SANO, T. (2005). Genetic relationships of the compositionally diverse magmas from Aso post-caldera volcanism. Kazan, 50(5), 269-283.	RYUKYU ARC	KYUSHU	Caldera(s)	Aso	TOCHINOKI FORMATION	POST-CALDERA STAGE, MAGMAS FROM ASO POST-CALDERA VOLCANISM	post	32.77	33	130.95	131.2	32.885	131.075		63.88	0.76	16.02		3.04	1.25	0.11	4.07	4.43	0.25
MIYOSHI, M., HASENAKA, T., & SANO, T. (2005). Genetic relationships of the compositionally diverse magmas from Aso post-caldera volcanism. Kazan, 50(5), 269-283.	RYUKYU ARC	KYUSHU	Caldera(s)	Aso	KUSASENRIGAHAMA FORMATION	POST-CALDERA STAGE, MAGMAS FROM ASO POST-CALDERA VOLCANISM	post	32.77	33	130.95	131.2	32.885	131.075		62.6	0.68	16.57		4.36	1.89	0.11	3.42	3.62	0.2
MIYOSHI, M., HASENAKA, T., & SANO, T. (2005). Genetic relationships of the compositionally diverse magmas from Aso post-caldera volcanism. Kazan, 50(5), 269-283.	RYUKYU ARC	KYUSHU	Caldera(s)	Aso	KARISAKO FORMATION	POST-CALDERA STAGE, MAGMAS FROM ASO POST-CALDERA VOLCANISM	post	32.77	33	130.95	131.2	32.885	131.075		58.4	0.91	16.49		5.87	2.93	0.14	2.98	3.3	0.2
MIYOSHI, M., HASENAKA, T., & SANO, T. (2005). Genetic relationships of the compositionally diverse magmas from Aso post-caldera volcanism. Kazan, 50(5), 269-283.	RYUKYU ARC	KYUSHU	Caldera(s)	Aso	KARISAKO FORMATION	POST-CALDERA STAGE, MAGMAS FROM ASO POST-CALDERA VOLCANISM	post	32.77	33	130.95	131.2	32.885	131.075		57.57	0.96	16.52		6.27	3.09	0.14	2.8	3.35	0.21
MIYOSHI, M., HASENAKA, T., & SANO, T. (2005). Genetic relationships of the compositionally diverse magmas from Aso post-caldera volcanism. Kazan, 50(5), 269-283.	RYUKYU ARC	KYUSHU	Caldera(s)	Aso	EBOSHI-DAKE GROUP	POST-CALDERA STAGE, NEAR NAGANO	post	32.92	32.92	131.03	131.03	32.92	131.03		57.45	0.94	17.93		6.63	3.17	0.14	2.29	3.74	0.22
MIYOSHI, M., HASENAKA, T., & SANO, T. (2005). Genetic relationships of the compositionally diverse magmas from Aso post-caldera volcanism. Kazan, 50(5), 269-283.	RYUKYU ARC	KYUSHU	Caldera(s)	Aso	OKAMADO ANDESITE	POST-CALDERA STAGE, CENTRAL CONE, ASO-GUN, KUMAMOTO PREFECTURE	post	32.92	32.92	131.03	131.03	32.92	131.03		60.65	0.8	17.67		5.16	2.11	0.15	2.79	4.22	0.25
MIYOSHI, M., HASENAKA, T., & SANO, T. (2005). Genetic relationships of the compositionally diverse magmas from Aso post-caldera volcanism. Kazan, 50(5), 269-283.	RYUKYU ARC	KYUSHU	Caldera(s)	Aso	OKAMADO ANDESITE	POST-CALDERA STAGE, CENTRAL CONE, ASO-GUN, KUMAMOTO PREFECTURE	post	32.92	32.92	131.03	131.03	32.92	131.03		60.07	0.84	17.2		4.94	2.29	0.14	2.84	4.18	0.24
MIYOSHI, M., HASENAKA, T., & SANO, T. (2005). Genetic relationships of the compositionally diverse magmas from Aso post-caldera volcanism. Kazan, 50(5), 269-283.	RYUKYU ARC	KYUSHU	Caldera(s)	Aso	OKAMADO ANDESITE	POST-CALDERA STAGE, CENTRAL CONE, ASO-GUN, KUMAMOTO PREFECTURE	post	32.92	32.92	131.03	131.03	32.92	131.03		60.59	0.82	17.17		5.07	2.2	0.14	2.86	4.22	0.25
MIYOSHI, M., HASENAKA, T., & SANO, T. (2005). Genetic relationships of the compositionally diverse magmas from Aso post-caldera volcanism. Kazan, 50(5), 269-283.	RYUKYU ARC	KYUSHU	Caldera(s)	Aso	YOMINEYAMA FORMATION	POST-CALDERA STAGE, MAGMAS FROM ASO POST-CALDERA VOLCANISM	post	32.77	33	130.95	131.2	32.885	131.075		54.38	0.81	19.45		7.87	2.49	0.15	2.24	3.31	0.34
MIYOSHI, M., HASENAKA, T., & SANO, T. (2005). Genetic relationships of the compositionally diverse magmas from Aso post-caldera volcanism. Kazan, 50(5), 269-283.	RYUKYU ARC	KYUSHU	Caldera(s)	Aso	AKAMIZU FORMATION	POST-CALDERA STAGE, MAGMAS FROM ASO POST-CALDERA VOLCANISM	post	32.77	33	130.95	131.2	32.885	131.075		55.46	1.01	16.39		7.1	3.69	0.16	2.56	3.09	0.23
MIYOSHI, M., HASENAKA, T., & SANO, T. (2005). Genetic relationships of the compositionally diverse magmas from Aso post-caldera volcanism. Kazan, 50(5), 269-283.	RYUKYU ARC	KYUSHU	Caldera(s)	Aso	AKAMIZU FORMATION	POST-CALDERA STAGE, MAGMAS FROM ASO POST-CALDERA VOLCANISM	post	32.77	33	130.95	131.2	32.885	131.075		54.43	0.98	17.37		7.82	3.82	0.15	2.22	3.11	0.27
MIYOSHI, M., HASENAKA, T., & SANO, T. (2005). Genetic relationships of the compositionally diverse magmas from Aso post-caldera volcanism. Kazan, 50(5), 269-283.	RYUKYU ARC	KYUSHU	Caldera(s)	Aso	NARAO-DAKE FORMATION	POST-CALDERA STAGE	post	32.92	32.92	131.03	131.03	32.92	131.03		58.12	0.91	17.83		5.68	2.97	0.17	2.32	4.02	0.25
MIYOSHI, M., HASENAKA, T., & SANO, T. (2005). Genetic relationships of the compositionally diverse magmas from Aso post-caldera volcanism. Kazan, 50(5), 269-283.	RYUKYU ARC	KYUSHU	Caldera(s)	Aso	KOMEZUKA	POST-CALDERA STAGE, KOMEZUKA/KOMETSUKA BODY, CENTRAL CONE, ASO-GUN, KUMAMOTO PREFECTURE	post	32.92	32.92	131.03	131.03	32.92	131.03		52.16	1.02	17.38		8.18	4.24	0.17	1.88	3.05	0.23
MIYOSHI, M., HASENAKA, T., & SANO, T. (2005). Genetic relationships of the compositionally diverse magmas from Aso post-caldera volcanism. Kazan, 50(5), 269-283.	RYUKYU ARC	KYUSHU	Caldera(s)	Aso	KOMEZUKA	POST-CALDERA STAGE, KOMEZUKA/KOMETSUKA BODY, CENTRAL CONE, ASO-GUN, KUMAMOTO PREFECTURE	post	32.92	32.92	131.03	131.03	32.92	131.03		50.73	0.94	16.98		9.68	5.36	0.17	1.37	2.66	0.18
MIYOSHI, M., HASENAKA, T., & SANO, T. (2005). Genetic relationships of the compositionally diverse magmas from Aso post-caldera volcanism. Kazan, 50(5), 269-283.	RYUKYU ARC	KYUSHU	Caldera(s)	Aso	KISHIMA-DAKE FORMATION	POST CALDERA STAGE, TOP OF KISHIMA-DAKE	post	32.92	32.92	131.03	131.03	32.92	131.03		50.66	0.93	16.85		9.58	5.32	0.17	1.41	2.65	0.19
MIYOSHI, M., HASENAKA, T., & SANO, T. (2005). Genetic relationships of the compositionally diverse magmas from Aso post-caldera volcanism. Kazan, 50(5), 269-283.	RYUKYU ARC	KYUSHU	Caldera(s)	Aso	KISHIMA-DAKE FORMATION	POST CALDERA STAGE, TOP OF KISHIMA-DAKE	post	32.92	32.92	131.03	131.03	32.92	131.03		51.47	1.01	17.54		8.58	4.26	0.17	1.69	2.99	0.22
MIYOSHI, M., HASENAKA, T., & SANO, T. (2005). Genetic relationships of the compositionally diverse magmas from Aso post-caldera volcanism. Kazan, 50(5), 269-283.	RYUKYU ARC	KYUSHU	Caldera(s)	Aso	KISHIMA-DAKE FORMATION	POST CALDERA STAGE, TOP OF KISHIMA-DAKE	post	32.92	32.92	131.03	131.03	32.92	131.03		50.83	0.9	18.15		9.72	4.88	0.17	1.27	2.72	0.21
MIYOSHI, M., HASENAKA, T., & SANO, T. (2005). Genetic relationships of the compositionally diverse magmas from Aso post-caldera volcanism. Kazan, 50(5), 269-283.	RYUKYU ARC	KYUSHU	Caldera(s)	Aso	AKASE FORMATION	POST-CALDERA STAGE, MAGMAS FROM ASO POST-CALDERA VOLCANISM	post	32.77	33	130.95	131.2	32.885	131.075		53.22	1	17.83		8.12	4.08	0.16	1.7	3.23	0.2
MIYOSHI, M., HASENAKA, T., & SANO, T. (2005). Genetic relationships of the compositionally diverse magmas from Aso post-caldera volcanism. Kazan, 50(5), 269-283.	RYUKYU ARC	KYUSHU	Caldera(s)	Aso	AKASE FORMATION	POST-CALDERA STAGE, MAGMAS FROM ASO POST-CALDERA VOLCANISM	post	32.77	33	130.95	131.2	32.885	131.075		53.424	0.984	17.664		8.132	4.071	0.161	1.8	3.212	0.194
MIYOSHI, M., HASENAKA, T., & SANO, T. (2005). Genetic relationships of the compositionally diverse magmas from Aso post-caldera volcanism. Kazan, 50(5), 269-283.	RYUKYU ARC	KYUSHU	Caldera(s)	Aso	YOSHIOKA FORMATION	POST-CALDERA STAGE, MAGMAS FROM ASO POST-CALDERA VOLCANISM	post	32.77	33	130.95	131.2	32.885	131.075		52.04	0.81	18.02		9.3	4.23	0.15	1.6	2.97	0.21
MIYOSHI, M., HASENAKA, T., & SANO, T. (2005). Genetic relationships of the compositionally diverse magmas from Aso post-caldera volcanism. Kazan, 50(5), 269-283.	RYUKYU ARC	KYUSHU	Caldera(s)	Aso	AYUGAERINOTAKI FORMATION	POST-CALDERA STAGE, MAGMAS FROM ASO POST-CALDERA VOLCANISM	post	32.77	33	130.95	131.2	32.885	131.075		51.5	0.86	18.97		9.93	3.59	0.16	1.56	2.99	0.22
MIYOSHI, M., HASENAKA, T., & SANO, T. (2005). Genetic relationships of the compositionally diverse magmas from Aso post-caldera volcanism. Kazan, 50(5), 269-283.	RYUKYU ARC	KYUSHU	Caldera(s)	Aso	NAKA-DAKE GROUP	POST-CALDERA STAGE, MAIN BODY OF NAKA-DAKE	post	32.92	32.92	131.03	131.03	32.92	131.03		53.28	0.93	17.82		8.64	4.43	0.15	2.05	3	0.26
MIYOSHI, M., HASENAKA, T., & SANO, T. (2005). Genetic relationships of the compositionally diverse magmas from Aso post-caldera volcanism. Kazan, 50(5), 269-283.	RYUKYU ARC	KYUSHU	Caldera(s)	Aso	NAKA-DAKE GROUP	POST-CALDERA STAGE, MAIN BODY OF NAKA-DAKE	post	32.92	32.92	131.03	131.03	32.92	131.03		52.64	0.94	17.87		9.1	4.27	0.16	1.71	2.89	0.24
MIYOSHI, M., HASENAKA, T., & SANO, T. (2005). Genetic relationships of the compositionally diverse magmas from Aso post-caldera volcanism. Kazan, 50(5), 269-283.	RYUKYU ARC	KYUSHU	Caldera(s)	Aso	NAKA-DAKE GROUP	POST-CALDERA STAGE, MAIN BODY OF NAKA-DAKE	post	32.92	32.92	131.03	131.03	32.92	131.03		52.18	0.93	16.97		9.34	5.12	0.18	1.55	2.81	0.24
MIYOSHI, M., HASENAKA, T., & SANO, T. (2005). Genetic relationships of the compositionally diverse magmas from Aso post-caldera volcanism. Kazan, 50(5), 269-283.	RYUKYU ARC	KYUSHU	Caldera(s)	Aso	NAKA-DAKE GROUP	POST-CALDERA STAGE, MAIN BODY OF NAKA-DAKE	post	32.92	32.92	131.03	131.03	32.92	131.03		52.21	0.97	17.48		8.98	4.51	0.16	1.76	2.86	0.24
MIYOSHI, M., HASENAKA, T., & SANO, T. (2005). Genetic relationships of the compositionally diverse magmas from Aso post-caldera volcanism. Kazan, 50(5), 269-283.	RYUKYU ARC	KYUSHU	Caldera(s)	Aso	NAKA-DAKE GROUP	POST-CALDERA STAGE, MAIN BODY OF NAKA-DAKE	post	32.92	32.92	131.03	131.03	32.92	131.03		51.53	0.99	16.89		9.31	5.36	0.17	1.51	2.69	0.22
MIYOSHI, M., HASENAKA, T., & SANO, T. (2005). Genetic relationships of the compositionally diverse magmas from Aso post-caldera volcanism. Kazan, 50(5), 269-283.	RYUKYU ARC	KYUSHU	Caldera(s)	Aso	NAKA-DAKE GROUP	POST-CALDERA STAGE, MAIN BODY OF NAKA-DAKE	post	32.92	32.92	131.03	131.03	32.92	131.03		53.97	1	17.93		7.8	4.28	0.16	1.73	3.34	0.2
MIYOSHI, M., HASENAKA, T., & SANO, T. (2005). Genetic relationships of the compositionally diverse magmas from Aso post-caldera volcanism. Kazan, 50(5), 269-283.	RYUKYU ARC	KYUSHU	Caldera(s)	Aso	NAKA-DAKE GROUP	POST-CALDERA STAGE, MAIN BODY OF NAKA-DAKE	post	32.92	32.92	131.03	131.03	32.92	131.03		51.46	0.99	16.74		9.34	5.72	0.17	1.49	2.62	0.22
MIYOSHI, M., HASENAKA, T., & SANO, T. (2005). Genetic relationships of the compositionally diverse magmas from Aso post-caldera volcanism. Kazan, 50(5), 269-283.	RYUKYU ARC	KYUSHU	Caldera(s)	Aso	NAKA-DAKE GROUP	POST-CALDERA STAGE, MAIN BODY OF NAKA-DAKE	post	32.92	32.92	131.03	131.03	32.92	131.03		50.53	0.93	17.74		9.71	5.21	0.18	0.99	2.96	0.19
Miyabuchi, Y., Masuda, N., & Watanabe, K. (2004). Geologic history of the western part of post-caldera central cones of Aso volcano, southwestern Japan, based on stratigraphic relationships between lava flows and airfall tephra layers. Bulletin of the Volcanological Society of Japan, 49, 267-282.	RYUKYU ARC	KYUSHU	Caldera(s)	Aso	AYUGAERINOTAKI FORMATION	POST-CALDERA STAGE, MAGMAS FROM ASO POST-CALDERA VOLCANISM	post	32.77	33	130.95	131.2	32.885	131.075		52.86	0.83	18.35		10.81	3.37	0.15	1.56	2.63	0.18
Miyabuchi, Y., Masuda, N., & Watanabe, K. (2004). Geologic history of the western part of post-caldera central cones of Aso volcano, southwestern Japan, based on stratigraphic relationships between lava flows and airfall tephra layers. Bulletin of the Volcanological Society of Japan, 49, 267-282.	RYUKYU ARC	KYUSHU	Caldera(s)	Aso	TOCHINOKI FORMATION	POST-CALDERA STAGE, MAGMAS FROM ASO POST-CALDERA VOLCANISM	post	32.77	33	130.95	131.2	32.885	131.075		66.44	0.74	16.46		3.06	1	0.12	3.56	4.06	0.21
Miyabuchi, Y., Masuda, N., & Watanabe, K. (2004). Geologic history of the western part of post-caldera central cones of Aso volcano, southwestern Japan, based on stratigraphic relationships between lava flows and airfall tephra layers. Bulletin of the Volcanological Society of Japan, 49, 267-282.	RYUKYU ARC	KYUSHU	Caldera(s)	Aso	NAKAHONO FORMATION	POST-CALDERA STAGE, MAGMAS FROM ASO POST-CALDERA VOLCANISM	post	32.77	33	130.95	131.2	32.885	131.075		72.67	0.42	14.75		0.94	0.24	0.09	4.85	4.12	0.01
Miyabuchi, Y., Masuda, N., & Watanabe, K. (2004). Geologic history of the western part of post-caldera central cones of Aso volcano, southwestern Japan, based on stratigraphic relationships between lava flows and airfall tephra layers. Bulletin of the Volcanological Society of Japan, 49, 267-282.	RYUKYU ARC	KYUSHU	Caldera(s)	Aso	YOSHIOKA FORMATION	POST-CALDERA STAGE, MAGMAS FROM ASO POST-CALDERA VOLCANISM	post	32.77	33	130.95	131.2	32.885	131.075		49	0.86	18.27		11.91	5.64	0.15	0.92	2	0.12
Miyabuchi, Y., Masuda, N., & Watanabe, K. (2004). Geologic history of the western part of post-caldera central cones of Aso volcano, southwestern Japan, based on stratigraphic relationships between lava flows and airfall tephra layers. Bulletin of the Volcanological Society of Japan, 49, 267-282.	RYUKYU ARC	KYUSHU	Caldera(s)	Aso	TATENO FORMATION	POST-CALDERA STAGE, MAGMAS FROM ASO POST-CALDERA VOLCANISM	post	32.77	33	130.95	131.2	32.885	131.075		67.68	0.67	16.17		2.86	0.92	0.1	3.95	4.11	0.1
Miyabuchi, Y., Masuda, N., & Watanabe, K. (2004). Geologic history of the western part of post-caldera central cones of Aso volcano, southwestern Japan, based on stratigraphic relationships between lava flows and airfall tephra layers. Bulletin of the Volcanological Society of Japan, 49, 267-282.	RYUKYU ARC	KYUSHU	Caldera(s)	Aso	NAGANO FORMATION	POST-CALDERA STAGE, MAGMAS FROM ASO POST-CALDERA VOLCANISM	post	32.77	33	130.95	131.2	32.885	131.075		68.18	0.73	15.34		2.54	1.03	0.11	4.12	4.03	0.11
Miyabuchi, Y., Masuda, N., & Watanabe, K. (2004). Geologic history of the western part of post-caldera central cones of Aso volcano, southwestern Japan, based on stratigraphic relationships between lava flows and airfall tephra layers. Bulletin of the Volcanological Society of Japan, 49, 267-282.	RYUKYU ARC	KYUSHU	Caldera(s)	Aso	TAKANOOBANE LAVA	POST-CALDERA STAGE, MAGMAS FROM ASO POST-CALDERA VOLCANISM	post	32.77	33	130.95	131.2	32.885	131.075		72.32	0.43	15.06		1.17	0.36	0.08	4.56	4.1	0.03
Miyabuchi, Y., Masuda, N., & Watanabe, K. (2004). Geologic history of the western part of post-caldera central cones of Aso volcano, southwestern Japan, based on stratigraphic relationships between lava flows and airfall tephra layers. Bulletin of the Volcanological Society of Japan, 49, 267-282.	RYUKYU ARC	KYUSHU	Caldera(s)	Aso	EBOSHI-DAKE GROUP	POST-CALDERA STAGE, MAGMAS FROM ASO POST-CALDERA VOLCANISM	post	32.77	33	130.95	131.2	32.885	131.075		57.22	0.92	17.84		7.46	3.48	0.14	1.94	3.1	0.16
Miyabuchi, Y., Masuda, N., & Watanabe, K. (2004). Geologic history of the western part of post-caldera central cones of Aso volcano, southwestern Japan, based on stratigraphic relationships between lava flows and airfall tephra layers. Bulletin of the Volcanological Society of Japan, 49, 267-282.	RYUKYU ARC	KYUSHU	Caldera(s)	Aso	KARISAKO FORMATION	POST-CALDERA STAGE, MAGMAS FROM ASO POST-CALDERA VOLCANISM	post	32.77	33	130.95	131.2	32.885	131.075		58.16	0.99	16.18		6.78	3.46	0.14	2.69	2.85	0.17
Miyabuchi, Y., Masuda, N., & Watanabe, K. (2004). Geologic history of the western part of post-caldera central cones of Aso volcano, southwestern Japan, based on stratigraphic relationships between lava flows and airfall tephra layers. Bulletin of the Volcanological Society of Japan, 49, 267-282.	RYUKYU ARC	KYUSHU	Caldera(s)	Aso	AKASE FORMATION	POST-CALDERA STAGE, MAGMAS FROM ASO POST-CALDERA VOLCANISM	post	32.77	33	130.95	131.2	32.885	131.075		54.85	1.01	17.61		8.25	4.24	0.15	1.64	2.7	0.18
Miyabuchi, Y., Masuda, N., & Watanabe, K. (2004). Geologic history of the western part of post-caldera central cones of Aso volcano, southwestern Japan, based on stratigraphic relationships between lava flows and airfall tephra layers. Bulletin of the Volcanological Society of Japan, 49, 267-282.	RYUKYU ARC	KYUSHU	Caldera(s)	Aso	SAWATSUNO FORMATION	POST-CALDERA STAGE, MAGMAS FROM ASO POST-CALDERA VOLCANISM	post	32.77	33	130.95	131.2	32.885	131.075		67.18	0.75	16.1		2.88	0.98	0.12	3.7	4.28	0.14
Miyabuchi, Y., Masuda, N., & Watanabe, K. (2004). Geologic history of the western part of post-caldera central cones of Aso volcano, southwestern Japan, based on stratigraphic relationships between lava flows and airfall tephra layers. Bulletin of the Volcanological Society of Japan, 49, 267-282.	RYUKYU ARC	KYUSHU	Caldera(s)	Aso	OTOGASE FORMATION	POST-CALDERA STAGE, MAGMAS FROM ASO POST-CALDERA VOLCANISM	post	32.77	33	130.95	131.2	32.885	131.075		73.43	0.37	13.76		1.26	0.37	0.05	5.66	3.11	0.02
MIYOSHI, M., HASENAKA, T., & SANO, T. (2005). Genetic relationships of the compositionally diverse magmas from Aso post-caldera volcanism. Kazan, 50(5), 269-283.	RYUKYU ARC	KYUSHU	Caldera(s)	Aso	TAKANOOBANE LAVA	POST-CALDERA STAGE, MAGMAS FROM ASO POST-CALDERA VOLCANISM	post	32.77	33	130.95	131.2	32.885	131.075		69.77	0.44	14.83		1.15	0.57	0.08	4.75	4.79	0.06
MIYOSHI, M., HASENAKA, T., & SANO, T. (2005). Genetic relationships of the compositionally diverse magmas from Aso post-caldera volcanism. Kazan, 50(5), 269-283.	RYUKYU ARC	KYUSHU	Caldera(s)	Aso	TOCHINOKI FORMATION	POST-CALDERA STAGE, MAGMAS FROM ASO POST-CALDERA VOLCANISM	post	32.77	33	130.95	131.2	32.885	131.075		63.22	0.79	16.57		3.34	1.51	0.17	3.6	4.71	0.28
MIYOSHI, M., HASENAKA, T., & SANO, T. (2005). Genetic relationships of the compositionally diverse magmas from Aso post-caldera volcanism. Kazan, 50(5), 269-283.	RYUKYU ARC	KYUSHU	Caldera(s)	Aso	TOCHINOKI FORMATION	POST-CALDERA STAGE, MAGMAS FROM ASO POST-CALDERA VOLCANISM	post	32.77	33	130.95	131.2	32.885	131.075		61.84	0.9	16.51		4.05	1.64	0.12	3.59	4.43	0.41
MIYOSHI, M., HASENAKA, T., & SANO, T. (2005). Genetic relationships of the compositionally diverse magmas from Aso post-caldera volcanism. Kazan, 50(5), 269-283.	RYUKYU ARC	KYUSHU	Caldera(s)	Aso	TOCHINOKI FORMATION	POST-CALDERA STAGE, MAGMAS FROM ASO POST-CALDERA VOLCANISM	post	32.77	33	130.95	131.2	32.885	131.075		59.97	0.91	16.1		4.35	1.89	0.15	3.36	4.2	0.45
Matsumoto, H. (1963). Petrological study on rocks from Aso volcano. 熊本大學理學部紀要. 第 2 部. 第 1 類, 5(2).	RYUKYU ARC	KYUSHU	Caldera(s)	Aso	OLD SOMMA LAVA	TAWARA-YAMA		32.92	32.92	131.03	131.03	32.92	131.03		57.19	0.72	17.46		6.33	3.24	0.16	2.01	2.82	0.31
Matsumoto, H. (1963). Petrological study on rocks from Aso volcano. 熊本大學理學部紀要. 第 2 部. 第 1 類, 5(2).	RYUKYU ARC	KYUSHU	Caldera(s)	Aso	OLD SOMMA LAVA	TAWARA-YAMA		32.92	32.92	131.03	131.03	32.92	131.03		56.83	0.71	17.71		6.51	3.27	0.2	1.96	2.78	0.35
Matsumoto, H. (1963). Petrological study on rocks from Aso volcano. 熊本大學理學部紀要. 第 2 部. 第 1 類, 5(2).	RYUKYU ARC	KYUSHU	Caldera(s)	Aso	OLD SOMMA LAVA	TAWARA-YAMA		32.92	32.92	131.03	131.03	32.92	131.03		56.14	0.66	17.46		7.29	3.51	0.18	1.82	3.11	0.35
Matsumoto, H. (1963). Petrological study on rocks from Aso volcano. 熊本大學理學部紀要. 第 2 部. 第 1 類, 5(2).	RYUKYU ARC	KYUSHU	Caldera(s)	Aso	OLD SOMMA LAVA	TAWARA-YAMA		32.92	32.92	131.03	131.03	32.92	131.03		54.45	0.7	17.72		8.13	3.99	0.21	1.81	3.09	0.33
Matsumoto, H. (1963). Petrological study on rocks from Aso volcano. 熊本大學理學部紀要. 第 2 部. 第 1 類, 5(2).	RYUKYU ARC	KYUSHU	Caldera(s)	Aso	OLD SOMMA LAVA	DAIKAN-PO		32.92	32.92	131.03	131.03	32.92	131.03		55.04	0.82	18.48		7.76	3.34	0.11	1.92	2.62	0.24
Matsumoto, H. (1963). Petrological study on rocks from Aso volcano. 熊本大學理學部紀要. 第 2 部. 第 1 類, 5(2).	RYUKYU ARC	KYUSHU	Caldera(s)	Aso	OLD SOMMA LAVA	KAIN VOLCANO		32.92	32.92	131.03	131.03	32.92	131.03		53.14	0.92	17.54		8.5	4.03	0.11	1.26	3.34	0.29
Matsumoto, H. (1963). Petrological study on rocks from Aso volcano. 熊本大學理學部紀要. 第 2 部. 第 1 類, 5(2).	RYUKYU ARC	KYUSHU	Caldera(s)	Aso	OLD SOMMA LAVA	KABUTO-IWA VOLCANO		32.92	32.92	131.03	131.03	32.92	131.03		54.4	0.97	17.44		9.07	4.43	0.09	1.73	2.48	0.32
Matsumoto, H. (1963). Petrological study on rocks from Aso volcano. 熊本大學理學部紀要. 第 2 部. 第 1 類, 5(2).	RYUKYU ARC	KYUSHU	Caldera(s)	Aso	HANE-YAMA LAVA	SAKANASHI, INNER CALDERA WALL, ASO SOMMA		32.92	32.92	131.03	131.03	32.92	131.03		71.56	0.38	14.68		2.07	0.21	0.07	3.52	3.83	0.07
Matsumoto, H. (1963). Petrological study on rocks from Aso volcano. 熊本大學理學部紀要. 第 2 部. 第 1 類, 5(2).	RYUKYU ARC	KYUSHU	Caldera(s)	Aso	HANE-YAMA LAVA	SAKANASHI, INNER CALDERA WALL, ASO SOMMA		32.92	32.92	131.03	131.03	32.92	131.03		72.59	0.39	13.85		2.14	0.46	0.06	3.3	3.62	0.13
Matsumoto, H. (1963). Petrological study on rocks from Aso volcano. 熊本大學理學部紀要. 第 2 部. 第 1 類, 5(2).	RYUKYU ARC	KYUSHU	Caldera(s)	Aso	HANE-YAMA LAVA	SAKANASHI, INNER CALDERA WALL, ASO SOMMA		32.92	32.92	131.03	131.03	32.92	131.03		70.51	0.38	14.94		2.52	0.69	0.05	3.18	3.79	0.09
Matsumoto, H. (1963). Petrological study on rocks from Aso volcano. 熊本大學理學部紀要. 第 2 部. 第 1 類, 5(2).	RYUKYU ARC	KYUSHU	Caldera(s)	Aso	HANE-YAMA LAVA	SAKANASHI, INNER CALDERA WALL, ASO SOMMA		32.92	32.92	131.03	131.03	32.92	131.03		69.26	0.36	14.99		2.32	0.76	0.1	3.79	2.88	0.12
Matsumoto, H. (1963). Petrological study on rocks from Aso volcano. 熊本大學理學部紀要. 第 2 部. 第 1 類, 5(2).	RYUKYU ARC	KYUSHU	Caldera(s)	Aso	HANE-YAMA LAVA	TOP OF HANE-YAMA, OITA PREFECTURE		32.92	32.92	131.03	131.03	32.92	131.03		68.3	0.37	14.91		4.07	0.84	0.07	2.32	3.09	0.14
Matsumoto, H. (1963). Petrological study on rocks from Aso volcano. 熊本大學理學部紀要. 第 2 部. 第 1 類, 5(2).	RYUKYU ARC	KYUSHU	Caldera(s)	Aso	HANE-YAMA LAVA	OKU-HANE, HANE-YAMA, OITA PREFECTURE		32.92	32.92	131.03	131.03	32.92	131.03		67.71	0.35	15.43		3.69	1.01	0.09	2.59	3.31	0.17
Matsumoto, H. (1963). Petrological study on rocks from Aso volcano. 熊本大學理學部紀要. 第 2 部. 第 1 類, 5(2).	RYUKYU ARC	KYUSHU	Caldera(s)	Aso	HANE-YAMA LAVA	HANE-YAMA, OITA PREFECTURE		32.92	32.92	131.03	131.03	32.92	131.03		68.44	0.38	14.83		3.31	0.82	0.08	2.69	3.42	0.09
Matsumoto, H. (1963). Petrological study on rocks from Aso volcano. 熊本大學理學部紀要. 第 2 部. 第 1 類, 5(2).	RYUKYU ARC	KYUSHU	Caldera(s)	Aso	HANE-YAMA LAVA	YOMEFDA, MORI-MACHI, OITA PREFECTURE		32.92	32.92	131.03	131.03	32.92	131.03		72.14	0.39	14.73		2.01	0.17	0.06	3.22	3.89	0.12
Matsumoto, H. (1963). Petrological study on rocks from Aso volcano. 熊本大學理學部紀要. 第 2 部. 第 1 類, 5(2).	RYUKYU ARC	KYUSHU	Caldera(s)	Aso	HANE-YAMA LAVA	TAKARA-YAMA, MORI-MACHI, OITA PREFECTURE		32.92	32.92	131.03	131.03	32.92	131.03		70.15	0.39	14.76		2.58	0.97	0.07	3.69	3.82	0.09
Matsumoto, H. (1963). Petrological study on rocks from Aso volcano. 熊本大學理學部紀要. 第 2 部. 第 1 類, 5(2).	RYUKYU ARC	KYUSHU	Caldera(s)	Aso	ASO LAVA	NORTH CALDERA WALL NEAR DAIKANPO		32.92	32.92	131.03	131.03	32.92	131.03		57.09	1.08	17.36		5.31	3.23	0.16	3.11	3.63	0.36
Matsumoto, H. (1963). Petrological study on rocks from Aso volcano. 熊本大學理學部紀要. 第 2 部. 第 1 類, 5(2).	RYUKYU ARC	KYUSHU	Caldera(s)	Aso	ASO LAVA	IWASAKI, NISHIKINO-MURA		32.92	32.92	131.03	131.03	32.92	131.03		64.36	0.69	15.04		3.86	1.82	0.16	3.32	4.08	0.21
Matsumoto, H. (1963). Petrological study on rocks from Aso volcano. 熊本大學理學部紀要. 第 2 部. 第 1 類, 5(2).	RYUKYU ARC	KYUSHU	Caldera(s)	Aso	ASO LAVA	SHIMOJIN, TSUMORI-MURA		32.92	32.92	131.03	131.03	32.92	131.03		67.62	0.5	15.49		2.94	1.09	0.06	3.3	4.06	0.18
Matsumoto, H. (1963). Petrological study on rocks from Aso volcano. 熊本大學理學部紀要. 第 2 部. 第 1 類, 5(2).	RYUKYU ARC	KYUSHU	Caldera(s)	Aso	ASO LAVA			32.92	32.92	131.03	131.03	32.92	131.03		61.19	1.03	16.42		4.82	2.03	0.11	3.56	3.08	0.47
Matsumoto, H. (1963). Petrological study on rocks from Aso volcano. 熊本大學理學部紀要. 第 2 部. 第 1 類, 5(2).	RYUKYU ARC	KYUSHU	Caldera(s)	Aso	ASO LAVA			32.92	32.92	131.03	131.03	32.92	131.03		62.61	0.8	15.43		3.83	1.56	0.08	3.61	3.87	0.26
Matsumoto, H. (1963). Petrological study on rocks from Aso volcano. 熊本大學理學部紀要. 第 2 部. 第 1 類, 5(2).	RYUKYU ARC	KYUSHU	Caldera(s)	Aso	ASO LAVA			32.92	32.92	131.03	131.03	32.92	131.03		65.3	0.6	16.15		3.96	1.68	0.08	3.2	4.38	0.27
Matsumoto, H. (1963). Petrological study on rocks from Aso volcano. 熊本大學理學部紀要. 第 2 部. 第 1 類, 5(2).	RYUKYU ARC	KYUSHU	Caldera(s)	Aso	NEKO-DAKE GROUP	DIKE, TENGU-IWA		32.92	32.92	131.03	131.03	32.92	131.03		55.88	0.57	18.62		7.12	3.8	0.15	1.21	3.4	0.16
Matsumoto, H. (1963). Petrological study on rocks from Aso volcano. 熊本大學理學部紀要. 第 2 部. 第 1 類, 5(2).	RYUKYU ARC	KYUSHU	Caldera(s)	Aso	NEKO-DAKE GROUP	DIKE, TENGU-IWA		32.92	32.92	131.03	131.03	32.92	131.03		55.39	0.59	19.7		6.98	3.46	0.15	1.23	3.51	0.2
Matsumoto, H. (1963). Petrological study on rocks from Aso volcano. 熊本大學理學部紀要. 第 2 部. 第 1 類, 5(2).	RYUKYU ARC	KYUSHU	Caldera(s)	Aso	NEKO-DAKE GROUP	DIKE, JIGOKU-DANI		32.92	32.92	131.03	131.03	32.92	131.03		52.58	0.93	17.24		8.33	5.11	0.16	1.01	3.11	0.2
Matsumoto, H. (1963). Petrological study on rocks from Aso volcano. 熊本大學理學部紀要. 第 2 部. 第 1 類, 5(2).	RYUKYU ARC	KYUSHU	Caldera(s)	Aso	NEKO-DAKE GROUP	DIKE, JIGOKU-DANI		32.92	32.92	131.03	131.03	32.92	131.03		52.68	0.71	19.65		7.67	5.14	0.17	1.02	3.22	0.18
Matsumoto, H. (1963). Petrological study on rocks from Aso volcano. 熊本大學理學部紀要. 第 2 部. 第 1 類, 5(2).	RYUKYU ARC	KYUSHU	Caldera(s)	Aso	NEKO-DAKE GROUP	DIKE, YAMAGUCHI-DANI		32.92	32.92	131.03	131.03	32.92	131.03		57.38	0.56	20.59		6.72	3.23	0.14	1.24	3.42	0.18
Matsumoto, H. (1963). Petrological study on rocks from Aso volcano. 熊本大學理學部紀要. 第 2 部. 第 1 類, 5(2).	RYUKYU ARC	KYUSHU	Caldera(s)	Aso	NEKO-DAKE GROUP	TOP IN YAMAGUCHI-DAKI		32.92	32.92	131.03	131.03	32.92	131.03		55.26	0.62	18.39		7.77	4.78	0.16	0.99	3.36	0.17
Matsumoto, H. (1963). Petrological study on rocks from Aso volcano. 熊本大學理學部紀要. 第 2 部. 第 1 類, 5(2).	RYUKYU ARC	KYUSHU	Caldera(s)	Aso	NEKO-DAKE GROUP	TOP IN YAMAGUCHI-DAKI		32.92	32.92	131.03	131.03	32.92	131.03		54.85	0.75	19.54		8.29	4.61	0.16	0.68	3.41	0.18
Matsumoto, H. (1963). Petrological study on rocks from Aso volcano. 熊本大學理學部紀要. 第 2 部. 第 1 類, 5(2).	RYUKYU ARC	KYUSHU	Caldera(s)	Aso	NEKO-DAKE GROUP	TOP IN YAMAGUCHI-DAKI		32.92	32.92	131.03	131.03	32.92	131.03		55.81	0.67	19.29		7.32	4	0.14	1.15	3.19	0.17
Matsumoto, H. (1963). Petrological study on rocks from Aso volcano. 熊本大學理學部紀要. 第 2 部. 第 1 類, 5(2).	RYUKYU ARC	KYUSHU	Caldera(s)	Aso	NEKO-DAKE GROUP	TOP OF THE WEST PEAK		32.92	32.92	131.03	131.03	32.92	131.03		55.67	0.66	19.03		7.52	4.05	0.16	1	2.97	0.17
Matsumoto, H. (1963). Petrological study on rocks from Aso volcano. 熊本大學理學部紀要. 第 2 部. 第 1 類, 5(2).	RYUKYU ARC	KYUSHU	Caldera(s)	Aso	NEKO-DAKE GROUP	TOP OF 3RD VALLEY IN WEST SLOPE		32.92	32.92	131.03	131.03	32.92	131.03		54.91	0.43	19.99		7.15	4.4	0.15	1.09	3.53	0.17
Matsumoto, H. (1963). Petrological study on rocks from Aso volcano. 熊本大學理學部紀要. 第 2 部. 第 1 類, 5(2).	RYUKYU ARC	KYUSHU	Caldera(s)	Aso	NEKO-DAKE GROUP	3RD VALLEY		32.92	32.92	131.03	131.03	32.92	131.03		53.35	0.75	19.92		8.22	4.87	0.16	0.91	3.13	0.18
Matsumoto, H. (1963). Petrological study on rocks from Aso volcano. 熊本大學理學部紀要. 第 2 部. 第 1 類, 5(2).	RYUKYU ARC	KYUSHU	Caldera(s)	Aso	NEKO-DAKE GROUP	3RD VALLEY		32.92	32.92	131.03	131.03	32.92	131.03		51.75	0.63	19.38		8.49	5.24	0.15	0.99	3.55	0.2
Matsumoto, H. (1963). Petrological study on rocks from Aso volcano. 熊本大學理學部紀要. 第 2 部. 第 1 類, 5(2).	RYUKYU ARC	KYUSHU	Caldera(s)	Aso	NEKO-DAKE GROUP	3RD VALLEY		32.92	32.92	131.03	131.03	32.92	131.03		51.76	0.91	20.18		7.88	5.56	0.11	0.94	2.92	0.26
Matsumoto, H. (1963). Petrological study on rocks from Aso volcano. 熊本大學理學部紀要. 第 2 部. 第 1 類, 5(2).	RYUKYU ARC	KYUSHU	Caldera(s)	Aso	NEKO-DAKE GROUP	TOP OF 3RD VALLEY IN WEST SLOPE		32.92	32.92	131.03	131.03	32.92	131.03		50.13	0.95	19.26		8.26	5.61	0.16	1.22	4.03	0.23
Matsumoto, H. (1963). Petrological study on rocks from Aso volcano. 熊本大學理學部紀要. 第 2 部. 第 1 類, 5(2).	RYUKYU ARC	KYUSHU	Caldera(s)	Aso	NEKO-DAKE GROUP	TOP OF 3RD VALLEY IN WEST SLOPE		32.92	32.92	131.03	131.03	32.92	131.03		53.23	0.66	19.11		8.05	5.76	0.16	0.93	3.18	0.19
Matsumoto, H. (1963). Petrological study on rocks from Aso volcano. 熊本大學理學部紀要. 第 2 部. 第 1 類, 5(2).	RYUKYU ARC	KYUSHU	Caldera(s)	Aso	NEKO-DAKE GROUP	TOP OF 3RD VALLEY IN WEST SLOPE		32.92	32.92	131.03	131.03	32.92	131.03		53.5	0.79	19.16		8.12	4.68	0.15	0.97	3.32	0.17
Matsumoto, H. (1963). Petrological study on rocks from Aso volcano. 熊本大學理學部紀要. 第 2 部. 第 1 類, 5(2).	RYUKYU ARC	KYUSHU	Caldera(s)	Aso	NEKO-DAKE GROUP	FORKING POINT OF JIGOKU-DANI AND NORTH VALLEY		32.92	32.92	131.03	131.03	32.92	131.03		54.11	0.75	18.01		7.8	4.94	0.15	0.9	3.32	0.2
Matsumoto, H. (1963). Petrological study on rocks from Aso volcano. 熊本大學理學部紀要. 第 2 部. 第 1 類, 5(2).	RYUKYU ARC	KYUSHU	Caldera(s)	Aso	NEKO-DAKE GROUP	FORKING POINT OF JIGOKU-DANI AND NORTH VALLEY		32.92	32.92	131.03	131.03	32.92	131.03		57.35	0.62	19.46		6.26	4.15	0.13	1.25	3.39	0.19
Matsumoto, H. (1963). Petrological study on rocks from Aso volcano. 熊本大學理學部紀要. 第 2 部. 第 1 類, 5(2).	RYUKYU ARC	KYUSHU	Caldera(s)	Aso	NEKO-DAKE GROUP	ABOUT 1 KM EAST FROM THE REEF OF TENGU-IWA		32.92	32.92	131.03	131.03	32.92	131.03		57.14	0.61	17.59		6.49	4.22	0.12	1.31	3.45	0.2
Matsumoto, H. (1963). Petrological study on rocks from Aso volcano. 熊本大學理學部紀要. 第 2 部. 第 1 類, 5(2).	RYUKYU ARC	KYUSHU	Caldera(s)	Aso	NEKO-DAKE GROUP	TOP OF JIGOKU-DANI		32.92	32.92	131.03	131.03	32.92	131.03		53.37	0.74	19.76		8.17	4.84	0.16	0.93	3.15	0.19
Matsumoto, H. (1963). Petrological study on rocks from Aso volcano. 熊本大學理學部紀要. 第 2 部. 第 1 類, 5(2).	RYUKYU ARC	KYUSHU	Caldera(s)	Aso	NEKO-DAKE GROUP	TOP OF JIGOKU-DANI		32.92	32.92	131.03	131.03	32.92	131.03		53.93	0.79	20.49		6.23	3.66	0.12	1.01	3.06	0.08
Matsumoto, H. (1963). Petrological study on rocks from Aso volcano. 熊本大學理學部紀要. 第 2 部. 第 1 類, 5(2).	RYUKYU ARC	KYUSHU	Caldera(s)	Aso	NEKO-DAKE GROUP	BASE ON THE SOUTH VALLEY OF HINOO-TOGE		32.92	32.92	131.03	131.03	32.92	131.03		52.82	0.76	19.34		8.72	5.05	0.16	0.82	2.88	0.2
Matsumoto, H. (1963). Petrological study on rocks from Aso volcano. 熊本大學理學部紀要. 第 2 部. 第 1 類, 5(2).	RYUKYU ARC	KYUSHU	Caldera(s)	Aso	NEKO-DAKE GROUP	BASE ON THE SOUTH VALLEY OF HINOO-TOGE		32.92	32.92	131.03	131.03	32.92	131.03		53.21	0.76	19.1		8.31	4.87	0.16	0.9	3.23	0.17
Matsumoto, H. (1963). Petrological study on rocks from Aso volcano. 熊本大學理學部紀要. 第 2 部. 第 1 類, 5(2).	RYUKYU ARC	KYUSHU	Caldera(s)	Aso	NEKO-DAKE GROUP	BASE ON THE SOUTH VALLEY OF HINOO-TOGE		32.92	32.92	131.03	131.03	32.92	131.03		53.47	0.77	19		7.98	4.62	0.17	0.93	3.53	0.15
Matsumoto, H. (1963). Petrological study on rocks from Aso volcano. 熊本大學理學部紀要. 第 2 部. 第 1 類, 5(2).	RYUKYU ARC	KYUSHU	Caldera(s)	Aso	NEKO-DAKE GROUP	EAST VALLEY OF YAMAGUCHI-DANI		32.92	32.92	131.03	131.03	32.92	131.03		51.52	0.91	19.92		8.26	5.44	0.18	0.95	3.13	0.25
Matsumoto, H. (1963). Petrological study on rocks from Aso volcano. 熊本大學理學部紀要. 第 2 部. 第 1 類, 5(2).	RYUKYU ARC	KYUSHU	Caldera(s)	Aso	NEKO-DAKE GROUP	EAST VALLEY OF YAMAGUCHI-DANI		32.92	32.92	131.03	131.03	32.92	131.03		52.71	0.8	19.16		8.14	5.07	0.12	1	3.34	0.21
Matsumoto, H. (1963). Petrological study on rocks from Aso volcano. 熊本大學理學部紀要. 第 2 部. 第 1 類, 5(2).	RYUKYU ARC	KYUSHU	Caldera(s)	Aso	NEKO-DAKE GROUP	EAST VALLEY OF YAMAGUCHI-DANI		32.92	32.92	131.03	131.03	32.92	131.03		55.29	0.66	19.74		6.63	4.04	0.15	1.15	3.25	0.2
Matsumoto, H. (1963). Petrological study on rocks from Aso volcano. 熊本大學理學部紀要. 第 2 部. 第 1 類, 5(2).	RYUKYU ARC	KYUSHU	Caldera(s)	Aso	NEKO-DAKE GROUP	EAST VALLEY OF YAMAGUCHI-DANI		32.92	32.92	131.03	131.03	32.92	131.03		53.16	0.8	18.91		8.07	5.3	0.14	0.94	3.12	0.17
Matsumoto, H. (1963). Petrological study on rocks from Aso volcano. 熊本大學理學部紀要. 第 2 部. 第 1 類, 5(2).	RYUKYU ARC	KYUSHU	Caldera(s)	Aso	NEKO-DAKE GROUP	TOP LAVA ON EAST VALLEY OF YAMAGUCHI-DANI		32.92	32.92	131.03	131.03	32.92	131.03		53.7	0.76	18.75		8.12	5.11	0.16	0.92	3.19	0.18
Matsumoto, H. (1963). Petrological study on rocks from Aso volcano. 熊本大學理學部紀要. 第 2 部. 第 1 類, 5(2).	RYUKYU ARC	KYUSHU	Caldera(s)	Aso	NEKO-DAKE GROUP	TOP LAVA ON EAST VALLEY OF YAMAGUCHI-DANI		32.92	32.92	131.03	131.03	32.92	131.03		54.27	0.75	18.53		8.13	4.7	0.16	0.88	3.43	0.17
Matsumoto, H. (1963). Petrological study on rocks from Aso volcano. 熊本大學理學部紀要. 第 2 部. 第 1 類, 5(2).	RYUKYU ARC	KYUSHU	Caldera(s)	Aso	NEKO-DAKE GROUP	TOP LAVA ON WEST VALLEY OF JIGOKU-DANI		32.92	32.92	131.03	131.03	32.92	131.03		56.07	0.59	19.89		6.99	4.25	0.14	1.06	3.01	0.19
Matsumoto, H. (1963). Petrological study on rocks from Aso volcano. 熊本大學理學部紀要. 第 2 部. 第 1 類, 5(2).	RYUKYU ARC	KYUSHU	Caldera(s)	Aso	NEKO-DAKE GROUP	TOP LAVA ON WEST VALLEY OF JIGOKU-DANI		32.92	32.92	131.03	131.03	32.92	131.03		55.28	0.73	18.14		7.94	4.22	0.15	0.89	3.38	0.19
Matsumoto, H. (1963). Petrological study on rocks from Aso volcano. 熊本大學理學部紀要. 第 2 部. 第 1 類, 5(2).	RYUKYU ARC	KYUSHU	Caldera(s)	Aso	NEKO-DAKE GROUP	TOP LAVA ON WEST VALLEY OF JIGOKU-DANI		32.92	32.92	131.03	131.03	32.92	131.03		55.3	0.76	18.36		7.91	4.2	0.16	0.91	3.37	0.19
Matsumoto, H. (1963). Petrological study on rocks from Aso volcano. 熊本大學理學部紀要. 第 2 部. 第 1 類, 5(2).	RYUKYU ARC	KYUSHU	Caldera(s)	Aso	NEKO-DAKE GROUP	TOP LAVA ON WEST VALLEY OF JIGOKU-DANI		32.92	32.92	131.03	131.03	32.92	131.03		56	0.6	19.74		7	4.27	0.15	1.04	3.03	0.19
Matsumoto, H. (1963). Petrological study on rocks from Aso volcano. 熊本大學理學部紀要. 第 2 部. 第 1 類, 5(2).	RYUKYU ARC	KYUSHU	Caldera(s)	Aso	NEKO-DAKE GROUP	TOP LAVA ON WEST VALLEY OF JIGOKU-DANI		32.92	32.92	131.03	131.03	32.92	131.03		53.84	0.81	19.29		7.95	4.41	0.15	0.99	3.25	0.14
Matsumoto, H. (1963). Petrological study on rocks from Aso volcano. 熊本大學理學部紀要. 第 2 部. 第 1 類, 5(2).	RYUKYU ARC	KYUSHU	Caldera(s)	Aso	NEKO-DAKE GROUP	TOP LAVA ON WEST VALLEY OF JIGOKU-DANI		32.92	32.92	131.03	131.03	32.92	131.03		52.54	0.87	19		8.22	5.49	0.16	1.11	3.27	0.23
Matsumoto, H. (1963). Petrological study on rocks from Aso volcano. 熊本大學理學部紀要. 第 2 部. 第 1 類, 5(2).	RYUKYU ARC	KYUSHU	Caldera(s)	Aso	NEKO-DAKE GROUP	TOP LAVA ON WEST VALLEY OF JIGOKU-DANI		32.92	32.92	131.03	131.03	32.92	131.03		52.57	0.89	18.94		8.24	5.46	0.16	1.12	3.3	0.22
Matsumoto, H. (1963). Petrological study on rocks from Aso volcano. 熊本大學理學部紀要. 第 2 部. 第 1 類, 5(2).	RYUKYU ARC	KYUSHU	Caldera(s)	Aso	NEKO-DAKE GROUP	LOWEST LAVA ON WEST VALLEY OF JIGOKU-DANI		32.92	32.92	131.03	131.03	32.92	131.03		52.9	0.81	19		8.33	5.18	0.16	1.04	3.21	0.19
Matsumoto, H. (1963). Petrological study on rocks from Aso volcano. 熊本大學理學部紀要. 第 2 部. 第 1 類, 5(2).	RYUKYU ARC	KYUSHU	Caldera(s)	Aso	NEKO-DAKE GROUP	LOWEST LAVA ON EAST VALLEY OF JIGOKU-DANI		32.92	32.92	131.03	131.03	32.92	131.03		56.73	0.6	17.55		6.95	4.47	0.17	1.24	3.51	0.19
Matsumoto, H. (1963). Petrological study on rocks from Aso volcano. 熊本大學理學部紀要. 第 2 部. 第 1 類, 5(2).	RYUKYU ARC	KYUSHU	Caldera(s)	Aso	NEKO-DAKE GROUP	LOWEST LAVA ON EAST VALLEY OF JIGOKU-DANI		32.92	32.92	131.03	131.03	32.92	131.03		53.74	0.77	18.78		8.14	5.08	0.17	0.95	3.17	0.18
Matsumoto, H. (1963). Petrological study on rocks from Aso volcano. 熊本大學理學部紀要. 第 2 部. 第 1 類, 5(2).	RYUKYU ARC	KYUSHU	Caldera(s)	Aso	NEKO-DAKE GROUP	LOWEST LAVA ON EAST VALLEY OF JIGOKU-DANI		32.92	32.92	131.03	131.03	32.92	131.03		54.49	0.76	18.74		8.06	4.18	0.16	0.86	3.15	0.18
Matsumoto, H. (1963). Petrological study on rocks from Aso volcano. 熊本大學理學部紀要. 第 2 部. 第 1 類, 5(2).	RYUKYU ARC	KYUSHU	Caldera(s)	Aso	NEKO-DAKE GROUP	LOWEST LAVA OF 4TH VALLEY		32.92	32.92	131.03	131.03	32.92	131.03		52.44	0.88	17.98		8.22	5.68	0.17	1.01	3.01	0.19
Matsumoto, H. (1963). Petrological study on rocks from Aso volcano. 熊本大學理學部紀要. 第 2 部. 第 1 類, 5(2).	RYUKYU ARC	KYUSHU	Caldera(s)	Aso	NEKO-DAKE GROUP	LOWEST LAVA OF 4TH VALLEY		32.92	32.92	131.03	131.03	32.92	131.03		54.23	0.48	18.86		7.55	4.52	0.15	0.98	3.61	0.13
Matsumoto, H. (1963). Petrological study on rocks from Aso volcano. 熊本大學理學部紀要. 第 2 部. 第 1 類, 5(2).	RYUKYU ARC	KYUSHU	Caldera(s)	Aso	NEKO-DAKE GROUP	TOP LAVA OF SOUTH PEAK		32.92	32.92	131.03	131.03	32.92	131.03		56.31	0.66	19.76		6.1	3.24	0.12	1.18	3.49	0.16
Matsumoto, H. (1963). Petrological study on rocks from Aso volcano. 熊本大學理學部紀要. 第 2 部. 第 1 類, 5(2).	RYUKYU ARC	KYUSHU	Caldera(s)	Aso	NEKO-DAKE GROUP	BASE ON 2ND VALLEY OF HINOO-TOGE		32.92	32.92	131.03	131.03	32.92	131.03		52.05	0.9	19.21		8.28	5.24	0.16	1.01	3.19	0.23
Matsumoto, H. (1963). Petrological study on rocks from Aso volcano. 熊本大學理學部紀要. 第 2 部. 第 1 類, 5(2).	RYUKYU ARC	KYUSHU	Caldera(s)	Aso	NEKO-DAKE GROUP	BASE ON 2ND VALLEY OF HINOO-TOGE		32.92	32.92	131.03	131.03	32.92	131.03		51.79	0.9	19.52		8.29	5.32	0.17	1.02	3.16	0.24
Matsumoto, H. (1963). Petrological study on rocks from Aso volcano. 熊本大學理學部紀要. 第 2 部. 第 1 類, 5(2).	RYUKYU ARC	KYUSHU	Caldera(s)	Aso	NEKO-DAKE GROUP	BASE ON 2ND VALLEY OF HINOO-TOGE		32.92	32.92	131.03	131.03	32.92	131.03		55.81	0.7	18.18		7.85	4.32	0.16	1.01	3.47	0.18
Matsumoto, H. (1963). Petrological study on rocks from Aso volcano. 熊本大學理學部紀要. 第 2 部. 第 1 類, 5(2).	RYUKYU ARC	KYUSHU	Caldera(s)	Aso	NEKO-DAKE GROUP	BASE ON 2ND VALLEY OF HINOO-TOGE		32.92	32.92	131.03	131.03	32.92	131.03		52.29	0.8	18.99		8.3	5.27	0.16	1	3.25	0.2
Matsumoto, H. (1963). Petrological study on rocks from Aso volcano. 熊本大學理學部紀要. 第 2 部. 第 1 類, 5(2).	RYUKYU ARC	KYUSHU	Caldera(s)	Aso	NEKO-DAKE GROUP	BASE ON 2ND VALLEY OF HINOO-TOGE		32.92	32.92	131.03	131.03	32.92	131.03		52.36	0.83	17.72		7.56	5.45	0.15	0.96	3.2	0.23
Matsumoto, H. (1963). Petrological study on rocks from Aso volcano. 熊本大學理學部紀要. 第 2 部. 第 1 類, 5(2).	RYUKYU ARC	KYUSHU	Caldera(s)	Aso	NEKO-DAKE GROUP	TOP LAVA OF 5TH VALLEY IN WESTSLOPE		32.92	32.92	131.03	131.03	32.92	131.03		56.38	0.69	19.38		7	2.96	0.14	1.31	3.72	0.14
Matsumoto, H. (1963). Petrological study on rocks from Aso volcano. 熊本大學理學部紀要. 第 2 部. 第 1 類, 5(2).	RYUKYU ARC	KYUSHU	Caldera(s)	Aso	NEKO-DAKE GROUP	TOP LAVA OF 5TH VALLEY IN WESTSLOPE		32.92	32.92	131.03	131.03	32.92	131.03		53	0.8	18.75		7.91	5.17	0.14	0.98	3.34	0.22
Matsumoto, H. (1963). Petrological study on rocks from Aso volcano. 熊本大學理學部紀要. 第 2 部. 第 1 類, 5(2).	RYUKYU ARC	KYUSHU	Caldera(s)	Aso	NEKO-DAKE GROUP	TOP LAVA OF 5TH VALLEY IN WESTSLOPE		32.92	32.92	131.03	131.03	32.92	131.03		54.09	0.76	17.93		7.66	4.99	0.15	0.96	3.16	0.21
Matsumoto, H. (1963). Petrological study on rocks from Aso volcano. 熊本大學理學部紀要. 第 2 部. 第 1 類, 5(2).	RYUKYU ARC	KYUSHU	Caldera(s)	Aso	NEKO-DAKE GROUP	TOP LAVA OF 5TH VALLEY IN WESTSLOPE		32.92	32.92	131.03	131.03	32.92	131.03		51.92	0.9	19.65		8.1	5.39	0.14	0.96	3.07	0.24
Matsumoto, H. (1963). Petrological study on rocks from Aso volcano. 熊本大學理學部紀要. 第 2 部. 第 1 類, 5(2).	RYUKYU ARC	KYUSHU	Caldera(s)	Aso	NEKO-DAKE GROUP	ON THE WAY FROM EAST PEAK TO RIDGE OF TENGU-IWA		32.92	32.92	131.03	131.03	32.92	131.03		52.86	0.76	18.71		8.48	4.47	0.16	0.98	2.73	0.21
Matsumoto, H. (1963). Petrological study on rocks from Aso volcano. 熊本大學理學部紀要. 第 2 部. 第 1 類, 5(2).	RYUKYU ARC	KYUSHU	Caldera(s)	Aso	NEKO-DAKE GROUP	ON THE WAY FROM EAST PEAK TO PEAK OF TENGU-IWA		32.92	32.92	131.03	131.03	32.92	131.03		52.25	0.68	19.82		8.43	4.86	0.16	1.07	3.18	0.14
Matsumoto, H. (1963). Petrological study on rocks from Aso volcano. 熊本大學理學部紀要. 第 2 部. 第 1 類, 5(2).	RYUKYU ARC	KYUSHU	Caldera(s)	Aso	NEKO-DAKE GROUP	ON THE WAY FROM EAST PEAK TO PEAK OF TENGU-IWA		32.92	32.92	131.03	131.03	32.92	131.03		55.51	0.71	19.48		6.61	4	0.15	1.03	3.42	0.17
Matsumoto, H. (1963). Petrological study on rocks from Aso volcano. 熊本大學理學部紀要. 第 2 部. 第 1 類, 5(2).	RYUKYU ARC	KYUSHU	Caldera(s)	Aso	NEKO-DAKE GROUP	BASE OF KAGAMI-GA-UDO		32.92	32.92	131.03	131.03	32.92	131.03		52.7	0.77	19.76		8.19	5.12	0.11	0.94	3.29	0.19
Matsumoto, H. (1963). Petrological study on rocks from Aso volcano. 熊本大學理學部紀要. 第 2 部. 第 1 類, 5(2).	RYUKYU ARC	KYUSHU	Caldera(s)	Aso	NEKO-DAKE GROUP	BASE OF YAKATA-GA-UDO		32.92	32.92	131.03	131.03	32.92	131.03		50.42	0.9	19.74		8.35	5.73	0.18	0.96	3	0.21
Matsumoto, H. (1963). Petrological study on rocks from Aso volcano. 熊本大學理學部紀要. 第 2 部. 第 1 類, 5(2).	RYUKYU ARC	KYUSHU	Caldera(s)	Aso	NEKO-DAKE GROUP	ABOUT 300 M EAST FROM THE WEST PEAK		32.92	32.92	131.03	131.03	32.92	131.03		53.38	0.82	19.77		7.87	4.12	0.16	0.96	3.15	0.3
Matsumoto, H. (1963). Petrological study on rocks from Aso volcano. 熊本大學理學部紀要. 第 2 部. 第 1 類, 5(2).	RYUKYU ARC	KYUSHU	Caldera(s)	Aso	NEKO-DAKE GROUP	EAST SLOPE		32.92	32.92	131.03	131.03	32.92	131.03		55.35	0.7	19.63		7.71	4.13	0.13	0.77	3.74	0.14
Matsumoto, H. (1963). Petrological study on rocks from Aso volcano. 熊本大學理學部紀要. 第 2 部. 第 1 類, 5(2).	RYUKYU ARC	KYUSHU	Caldera(s)	Aso	NEKO-DAKE GROUP	EAST SLOPE		32.92	32.92	131.03	131.03	32.92	131.03		52.84	0.72	19.86		8.31	4.78	0.15	0.96	3.54	0.12
Matsumoto, H. (1963). Petrological study on rocks from Aso volcano. 熊本大學理學部紀要. 第 2 部. 第 1 類, 5(2).	RYUKYU ARC	KYUSHU	Caldera(s)	Aso	NAKA-DAKE GROUP	TOP OF MARU-YAMA		32.92	32.92	131.03	131.03	32.92	131.03		52.18	0.96	18.29		9.17	4.83	0.12	1.71	3.2	0.2
Matsumoto, H. (1963). Petrological study on rocks from Aso volcano. 熊本大學理學部紀要. 第 2 部. 第 1 類, 5(2).	RYUKYU ARC	KYUSHU	Caldera(s)	Aso	NAKA-DAKE GROUP	MARU-YAMA		32.92	32.92	131.03	131.03	32.92	131.03		52.8	0.94	18.17		9.19	4.85	0.11	1.69	3.22	0.21
Matsumoto, H. (1963). Petrological study on rocks from Aso volcano. 熊本大學理學部紀要. 第 2 部. 第 1 類, 5(2).	RYUKYU ARC	KYUSHU	Caldera(s)	Aso	NAKA-DAKE GROUP	BASE OF NARA-YAMA		32.92	32.92	131.03	131.03	32.92	131.03		54.51	0.8	18.73		7.48	2.99	0.21	1.63	3.68	0.22
Matsumoto, H. (1963). Petrological study on rocks from Aso volcano. 熊本大學理學部紀要. 第 2 部. 第 1 類, 5(2).	RYUKYU ARC	KYUSHU	Caldera(s)	Aso	NAKA-DAKE GROUP	TOP OF NARA-YAMA		32.92	32.92	131.03	131.03	32.92	131.03		51.04	0.82	18.07		8.82	5.44	0.19	1.43	2.8	0.27
Matsumoto, H. (1963). Petrological study on rocks from Aso volcano. 熊本大學理學部紀要. 第 2 部. 第 1 類, 5(2).	RYUKYU ARC	KYUSHU	Caldera(s)	Aso	NAKA-DAKE GROUP	TOP OF NARA-YAMA		32.92	32.92	131.03	131.03	32.92	131.03		50.89	0.8	18.14		9.88	5.18	0.2	1	2.85	0.23
Matsumoto, H. (1963). Petrological study on rocks from Aso volcano. 熊本大學理學部紀要. 第 2 部. 第 1 類, 5(2).	RYUKYU ARC	KYUSHU	Caldera(s)	Aso	NAKA-DAKE GROUP	BASE OF NARAO-DAKE		32.92	32.92	131.03	131.03	32.92	131.03		55.29	0.67	18.27		7.86	3.86	0.18	1.87	3.71	0.19
Matsumoto, H. (1963). Petrological study on rocks from Aso volcano. 熊本大學理學部紀要. 第 2 部. 第 1 類, 5(2).	RYUKYU ARC	KYUSHU	Caldera(s)	Aso	NAKA-DAKE GROUP	NORTH SLOPE OF NARAO-DAKE		32.92	32.92	131.03	131.03	32.92	131.03		52.86	0.69	19.17		8.52	4.32	0.14	1.88	3.42	0.22
Matsumoto, H. (1963). Petrological study on rocks from Aso volcano. 熊本大學理學部紀要. 第 2 部. 第 1 類, 5(2).	RYUKYU ARC	KYUSHU	Caldera(s)	Aso	NAKA-DAKE GROUP	NARAO-DAKE		32.92	32.92	131.03	131.03	32.92	131.03		68.12	0.17	16.5		1.85	0.81	0.09	4.19	4.63	0.11
Matsumoto, H. (1963). Petrological study on rocks from Aso volcano. 熊本大學理學部紀要. 第 2 部. 第 1 類, 5(2).	RYUKYU ARC	KYUSHU	Caldera(s)	Aso	NAKA-DAKE GROUP	TOP OF NARAO-DAKE		32.92	32.92	131.03	131.03	32.92	131.03		52.97	1.01	18.04		7.91	5.71	0.11	1.07	3.02	0.13
Matsumoto, H. (1963). Petrological study on rocks from Aso volcano. 熊本大學理學部紀要. 第 2 部. 第 1 類, 5(2).	RYUKYU ARC	KYUSHU	Caldera(s)	Aso	NAKA-DAKE GROUP	UNDER THE CHIMNY OF TAKA-DAKE		32.92	32.92	131.03	131.03	32.92	131.03		50.62	0.81	18.42		8.36	4.7	0.19	2.06	3.11	0.36
Matsumoto, H. (1963). Petrological study on rocks from Aso volcano. 熊本大學理學部紀要. 第 2 部. 第 1 類, 5(2).	RYUKYU ARC	KYUSHU	Caldera(s)	Aso	NAKA-DAKE GROUP	KNIFE EDGE OF TAKA-DAKE		32.92	32.92	131.03	131.03	32.92	131.03		54.2	1	18.68		7.24	3.66	0.31	1.14	3.95	0.16
Matsumoto, H. (1963). Petrological study on rocks from Aso volcano. 熊本大學理學部紀要. 第 2 部. 第 1 類, 5(2).	RYUKYU ARC	KYUSHU	Caldera(s)	Aso	NAKA-DAKE GROUP	KITA-YANE OF TAKA-DAKE (WASIGA MINE VOLCANO)		32.92	32.92	131.03	131.03	32.92	131.03		53.38	0.96	18.29		7.85	3.87	0.27	1.38	3.6	0.2
Matsumoto, H. (1963). Petrological study on rocks from Aso volcano. 熊本大學理學部紀要. 第 2 部. 第 1 類, 5(2).	RYUKYU ARC	KYUSHU	Caldera(s)	Aso	NAKA-DAKE GROUP	HALF-WAY OF SOUTH SLOPE OF NAKA-DAKE		32.92	32.92	131.03	131.03	32.92	131.03		66.28	0.33	16.92		2.3	0.99	0.11	3.9	4.89	0.23
Matsumoto, H. (1963). Petrological study on rocks from Aso volcano. 熊本大學理學部紀要. 第 2 部. 第 1 類, 5(2).	RYUKYU ARC	KYUSHU	Caldera(s)	Aso	NAKA-DAKE GROUP	HALF-WAY OF SOUTHWESTERN SLOPE OF NAKA-DAKE		32.92	32.92	131.03	131.03	32.92	131.03		66.16	0.57	17.23		2.02	0.99	0.11	3.96	4.65	0.15
Matsumoto, H. (1963). Petrological study on rocks from Aso volcano. 熊本大學理學部紀要. 第 2 部. 第 1 類, 5(2).	RYUKYU ARC	KYUSHU	Caldera(s)	Aso	NAKA-DAKE GROUP	NORTH CLIFF OF JIGOKU HOT SPRING		32.92	32.92	131.03	131.03	32.92	131.03		64.76	0.66	16.92		2.54	1.19	0.17	3.75	4.22	0.33
Matsumoto, H. (1963). Petrological study on rocks from Aso volcano. 熊本大學理學部紀要. 第 2 部. 第 1 類, 5(2).	RYUKYU ARC	KYUSHU	Caldera(s)	Aso	NAKA-DAKE GROUP	SOUTH VALLEY OF NAKA-DAKE		32.92	32.92	131.03	131.03	32.92	131.03		50.67	0.85	18.96		9.32	4.71	0.18	1.47	2.84	0.24
Matsumoto, H. (1963). Petrological study on rocks from Aso volcano. 熊本大學理學部紀要. 第 2 部. 第 1 類, 5(2).	RYUKYU ARC	KYUSHU	Caldera(s)	Aso	NAKA-DAKE GROUP	HALF-WAY OF SOUTHWESTERN SLOPE OF NAKA-DAKE		32.92	32.92	131.03	131.03	32.92	131.03		66.11	0.36	16.74		2.07	1.15	0.1	3.67	4.51	0.18
Matsumoto, H. (1963). Petrological study on rocks from Aso volcano. 熊本大學理學部紀要. 第 2 部. 第 1 類, 5(2).	RYUKYU ARC	KYUSHU	Caldera(s)	Aso	NAKA-DAKE GROUP	SOUTH VALLEY		32.92	32.92	131.03	131.03	32.92	131.03		50.6	0.86	19.27		9.07	4.74	0.18	1.45	3.1	0.17
Matsumoto, H. (1963). Petrological study on rocks from Aso volcano. 熊本大學理學部紀要. 第 2 部. 第 1 類, 5(2).	RYUKYU ARC	KYUSHU	Caldera(s)	Aso	NAKA-DAKE GROUP	HALF-WAY OF SOUTHEASTERN SLOPE OF NAKA-DAKE		32.92	32.92	131.03	131.03	32.92	131.03		54.07	0.73	18.18		8.12	4.34	0.18	1.75	3.48	0.18
Matsumoto, H. (1963). Petrological study on rocks from Aso volcano. 熊本大學理學部紀要. 第 2 部. 第 1 類, 5(2).	RYUKYU ARC	KYUSHU	Caldera(s)	Aso	NAKA-DAKE GROUP	HALF-WAY OF SOUTHEASTERN SLOPE OF NAKA-DAKE		32.92	32.92	131.03	131.03	32.92	131.03		56.53	0.6	18.37		6.59	3.37	0.17	2.14	3.99	0.25
Matsumoto, H. (1963). Petrological study on rocks from Aso volcano. 熊本大學理學部紀要. 第 2 部. 第 1 類, 5(2).	RYUKYU ARC	KYUSHU	Caldera(s)	Aso	NAKA-DAKE GROUP	SOUTHWESTERN VALLEY		32.92	32.92	131.03	131.03	32.92	131.03		53.6	0.69	17.71		7.73	5.74	0.21	1.66	3	0.19
Matsumoto, H. (1963). Petrological study on rocks from Aso volcano. 熊本大學理學部紀要. 第 2 部. 第 1 類, 5(2).	RYUKYU ARC	KYUSHU	Caldera(s)	Aso	NAKA-DAKE GROUP	SOUTH VALLEY OF NAKA-DAKE		32.92	32.92	131.03	131.03	32.92	131.03		53.61	0.68	18.34		7.42	4.51	0.21	1.67	3.28	0.19
Matsumoto, H. (1963). Petrological study on rocks from Aso volcano. 熊本大學理學部紀要. 第 2 部. 第 1 類, 5(2).	RYUKYU ARC	KYUSHU	Caldera(s)	Aso	NAKA-DAKE GROUP	SOUTHWESTERN VALLEY		32.92	32.92	131.03	131.03	32.92	131.03		52.84	0.85	18.72		8.94	3.17	0.17	1.39	2.99	0.12
Matsumoto, H. (1963). Petrological study on rocks from Aso volcano. 熊本大學理學部紀要. 第 2 部. 第 1 類, 5(2).	RYUKYU ARC	KYUSHU	Caldera(s)	Aso	NAKA-DAKE GROUP	HALF-WAY OF SOUTHEASTERN SLOPE OF NAKA-DAKE		32.92	32.92	131.03	131.03	32.92	131.03		50.2	0.83	18.3		9.94	6.17	0.2	0.68	2.54	0.28
Matsumoto, H. (1963). Petrological study on rocks from Aso volcano. 熊本大學理學部紀要. 第 2 部. 第 1 類, 5(2).	RYUKYU ARC	KYUSHU	Caldera(s)	Aso	NAKA-DAKE GROUP	POST-CALDERA STAGE, MAIN BODY OF NAKA-DAKE		32.92	32.92	131.03	131.03	32.92	131.03		51.27	0.66	18.52		9.05	4.52	0.21	1.32	2.85	0.21
Matsumoto, H. (1963). Petrological study on rocks from Aso volcano. 熊本大學理學部紀要. 第 2 部. 第 1 類, 5(2).	RYUKYU ARC	KYUSHU	Caldera(s)	Aso	NAKA-DAKE GROUP	SOUTHWESTERN VALLEY		32.92	32.92	131.03	131.03	32.92	131.03		50.75	0.69	18.92		9.69	4.57	0.19	1.25	2.75	0.21
Matsumoto, H. (1963). Petrological study on rocks from Aso volcano. 熊本大學理學部紀要. 第 2 部. 第 1 類, 5(2).	RYUKYU ARC	KYUSHU	Caldera(s)	Aso	NAKA-DAKE GROUP	POST-CALDERA STAGE, MAIN BODY OF NAKA-DAKE		32.92	32.92	131.03	131.03	32.92	131.03		51.38	0.78	18.09		9.51	5.34	0.18	1.25	3	0.13
Matsumoto, H. (1963). Petrological study on rocks from Aso volcano. 熊本大學理學部紀要. 第 2 部. 第 1 類, 5(2).	RYUKYU ARC	KYUSHU	Caldera(s)	Aso	NAKA-DAKE GROUP	SOUTHWESTERN VALLEY		32.92	32.92	131.03	131.03	32.92	131.03		51.49	0.72	18.46		9.14	4.86	0.19	1.49	3.1	0.23
Matsumoto, H. (1963). Petrological study on rocks from Aso volcano. 熊本大學理學部紀要. 第 2 部. 第 1 類, 5(2).	RYUKYU ARC	KYUSHU	Caldera(s)	Aso	NAKA-DAKE GROUP	HALF-WAY OF SOUTH SLOPE OF NAKA-DAKE		32.92	32.92	131.03	131.03	32.92	131.03		50.7	0.7	19.03		9.12	4.69	0.19	1.3	2.77	0.26
Matsumoto, H. (1963). Petrological study on rocks from Aso volcano. 熊本大學理學部紀要. 第 2 部. 第 1 類, 5(2).	RYUKYU ARC	KYUSHU	Caldera(s)	Aso	NAKA-DAKE GROUP	BIGGEST VALLEY, SOUTHEASTERN SLOPE OF TAKA-DAKE		32.92	32.92	131.03	131.03	32.92	131.03		51.19	0.88	18		7.76	5.69	0.18	1.85	2.75	0.31
Matsumoto, H. (1963). Petrological study on rocks from Aso volcano. 熊本大學理學部紀要. 第 2 部. 第 1 類, 5(2).	RYUKYU ARC	KYUSHU	Caldera(s)	Aso	NAKA-DAKE GROUP	SENSUI-YANE, TAKA-DAKE		32.92	32.92	131.03	131.03	32.92	131.03		53.13	0.55	19.97		8.37	4.15	0.16	1.79	3.09	0.25
Matsumoto, H. (1963). Petrological study on rocks from Aso volcano. 熊本大學理學部紀要. 第 2 部. 第 1 類, 5(2).	RYUKYU ARC	KYUSHU	Caldera(s)	Aso	NAKA-DAKE GROUP	NORTHEASTERN SLOPE OF TAKA-DAKE		32.92	32.92	131.03	131.03	32.92	131.03		53.74	0.77	18.78		8.14	5.08	0.17	0.95	3.17	0.18
Matsumoto, H. (1963). Petrological study on rocks from Aso volcano. 熊本大學理學部紀要. 第 2 部. 第 1 類, 5(2).	RYUKYU ARC	KYUSHU	Caldera(s)	Aso	NAKA-DAKE GROUP	NORTHEASTERN SLOPE OF TAKA-DAKE		32.92	32.92	131.03	131.03	32.92	131.03		54.49	0.76	18.24		8.06	4.18	0.16	0.86	3.15	0.18
Matsumoto, H. (1963). Petrological study on rocks from Aso volcano. 熊本大學理學部紀要. 第 2 部. 第 1 類, 5(2).	RYUKYU ARC	KYUSHU	Caldera(s)	Aso	NAKA-DAKE GROUP	TOP OF TAKA-DAKE, TENGU-NO-ODORIBA		32.92	32.92	131.03	131.03	32.92	131.03		51.74	0.98	17.51		9.06	4.27	0.13	1.85	2.91	0.27
Matsumoto, H. (1963). Petrological study on rocks from Aso volcano. 熊本大學理學部紀要. 第 2 部. 第 1 類, 5(2).	RYUKYU ARC	KYUSHU	Caldera(s)	Aso	NAKA-DAKE GROUP	NORTHWEST OF NARAO-DAKE		32.92	32.92	131.03	131.03	32.92	131.03		55.48	0.6	18.21		7.24	4.5	0.16	1.11	3.56	0.15
Matsumoto, H. (1963). Petrological study on rocks from Aso volcano. 熊本大學理學部紀要. 第 2 部. 第 1 類, 5(2).	RYUKYU ARC	KYUSHU	Caldera(s)	Aso	NAKA-DAKE GROUP	TOP OF O-GI-YAMA, SOUTH OF NAKA-DAKE CRATER		32.92	32.92	131.03	131.03	32.92	131.03		51.57	0.76	18.39		9.82	4.19	0.2	1.32	3.15	0.19
Matsumoto, H. (1963). Petrological study on rocks from Aso volcano. 熊本大學理學部紀要. 第 2 部. 第 1 類, 5(2).	RYUKYU ARC	KYUSHU	Caldera(s)	Aso	NAKA-DAKE GROUP	REVERSE SIDE OF HONDO, NAKA-DAKE		32.92	32.92	131.03	131.03	32.92	131.03		51.72	1.16	16.61		10.55	4.59	0.16	1.21	2.45	0.28
Matsumoto, H. (1963). Petrological study on rocks from Aso volcano. 熊本大學理學部紀要. 第 2 部. 第 1 類, 5(2).	RYUKYU ARC	KYUSHU	Caldera(s)	Aso	NAKA-DAKE GROUP	NORTHERN SLOPE OF O-GI-YAMA		32.92	32.92	131.03	131.03	32.92	131.03		55.36	0.69	18.26		7.35	3.63	0.19	1.95	3.54	0.27
Matsumoto, H. (1963). Petrological study on rocks from Aso volcano. 熊本大學理學部紀要. 第 2 部. 第 1 類, 5(2).	RYUKYU ARC	KYUSHU	Caldera(s)	Aso	NAKA-DAKE GROUP	CRATER WALL OF 4TH CRATER OF NAKA-DAKE		32.92	32.92	131.03	131.03	32.92	131.03		52.73	0.96	17.71		9.34	4.83	0.17	1.03	2.81	0.21
Matsumoto, H. (1963). Petrological study on rocks from Aso volcano. 熊本大學理學部紀要. 第 2 部. 第 1 類, 5(2).	RYUKYU ARC	KYUSHU	Caldera(s)	Aso	NAKA-DAKE GROUP			32.92	32.92	131.03	131.03	32.92	131.03		53.79	0.85	17.51		8.63	3.84	0.12	1.48	3.83	0.29
Matsumoto, H. (1963). Petrological study on rocks from Aso volcano. 熊本大學理學部紀要. 第 2 部. 第 1 類, 5(2).	RYUKYU ARC	KYUSHU	Caldera(s)	Aso	NAKA-DAKE GROUP	TOP OF YO-MINE		32.92	32.92	131.03	131.03	32.92	131.03		52.8	1.04	18.15		7.25	5.45	0.08	0.99	3.01	0.19
Matsumoto, H. (1963). Petrological study on rocks from Aso volcano. 熊本大學理學部紀要. 第 2 部. 第 1 類, 5(2).	RYUKYU ARC	KYUSHU	Caldera(s)	Aso	NAKA-DAKE GROUP	BASE OF YO-MINE		32.92	32.92	131.03	131.03	32.92	131.03		53.84	0.91	18.19		7.17	4.83	0.14	1.29	3.26	0.21
Matsumoto, H. (1963). Petrological study on rocks from Aso volcano. 熊本大學理學部紀要. 第 2 部. 第 1 類, 5(2).	RYUKYU ARC	KYUSHU	Caldera(s)	Aso	NAKA-DAKE GROUP	YO-MINE		32.92	32.92	131.03	131.03	32.92	131.03		55.92	0.64	18.31		7.01	3.6	0.18	1.89	3.76	0.26
Matsumoto, H. (1963). Petrological study on rocks from Aso volcano. 熊本大學理學部紀要. 第 2 部. 第 1 類, 5(2).	RYUKYU ARC	KYUSHU	Caldera(s)	Aso	NAKA-DAKE GROUP	EASTERN SLOPE OF OKAMADO-YAMA		32.92	32.92	131.03	131.03	32.92	131.03		54.82	0.7	18.79		7.72	2.32	0.12	2.12	3.42	0.28
Matsumoto, H. (1963). Petrological study on rocks from Aso volcano. 熊本大學理學部紀要. 第 2 部. 第 1 類, 5(2).	RYUKYU ARC	KYUSHU	Caldera(s)	Aso	NAKA-DAKE GROUP	TOP OF OKAMADO-YAMA		32.92	32.92	131.03	131.03	32.92	131.03		55.43	0.71	19.55		7.16	4.07	0.14	0.92	3.58	0.16
Matsumoto, H. (1963). Petrological study on rocks from Aso volcano. 熊本大學理學部紀要. 第 2 部. 第 1 類, 5(2).	RYUKYU ARC	KYUSHU	Caldera(s)	Aso	KISHIMA-DAKE GROUP	HALF-WAY OF KISHIMA-DAKE		32.92	32.92	131.03	131.03	32.92	131.03		50.98	0.85	19.12		9.01	4.93	0.2	1.31	2.66	0.2
Matsumoto, H. (1963). Petrological study on rocks from Aso volcano. 熊本大學理學部紀要. 第 2 部. 第 1 類, 5(2).	RYUKYU ARC	KYUSHU	Caldera(s)	Aso	KISHIMA-DAKE FORMATION	POST CALDERA STAGE, TOP OF KISHIMA-DAKE		32.92	32.92	131.03	131.03	32.92	131.03		52.25	0.84	18.94		8.01	4.72	0.18	1.45	2.64	0.18
Matsumoto, H. (1963). Petrological study on rocks from Aso volcano. 熊本大學理學部紀要. 第 2 部. 第 1 類, 5(2).	RYUKYU ARC	KYUSHU	Caldera(s)	Aso	KISHIMA-DAKE GROUP	CRATER WALL OF OZYO-DAKE/OJODAKE		32.92	32.92	131.03	131.03	32.92	131.03		49.72	0.85	19.3		10.03	5.15	0.23	1.2	2.7	0.23
Matsumoto, H. (1963). Petrological study on rocks from Aso volcano. 熊本大學理學部紀要. 第 2 部. 第 1 類, 5(2).	RYUKYU ARC	KYUSHU	Caldera(s)	Aso	KISHIMA-DAKE GROUP	OZYO-DAKE/OJODAKE		32.92	32.92	131.03	131.03	32.92	131.03		51.75	0.86	18.4		9.33	4.49	0.17	1.34	3.26	0.25
Matsumoto, H. (1963). Petrological study on rocks from Aso volcano. 熊本大學理學部紀要. 第 2 部. 第 1 類, 5(2).	RYUKYU ARC	KYUSHU	Caldera(s)	Aso	KISHIMA-DAKE GROUP	KOMETSUKA BODY		32.92	32.92	131.03	131.03	32.92	131.03		50.45	0.72	18.16		9.53	5.61	0.21	1.54	3.06	0.24
Matsumoto, H. (1963). Petrological study on rocks from Aso volcano. 熊本大學理學部紀要. 第 2 部. 第 1 類, 5(2).	RYUKYU ARC	KYUSHU	Caldera(s)	Aso	KISHIMA-DAKE GROUP	BETWEEN SLOPE OF KOMETSUKA AND ZYA-NO-O		32.92	32.92	131.03	131.03	32.92	131.03		50.42	0.9	19.74		8.35	5.73	0.18	0.96	3	0.21
Matsumoto, H. (1963). Petrological study on rocks from Aso volcano. 熊本大學理學部紀要. 第 2 部. 第 1 類, 5(2).	RYUKYU ARC	KYUSHU	Caldera(s)	Aso	KISHIMA-DAKE GROUP	TOP OF ZYA-NO-O		32.92	32.92	131.03	131.03	32.92	131.03		49.63	0.86	18.83		7.74	5.89	0.2	1.42	2.91	0.22
Matsumoto, H. (1963). Petrological study on rocks from Aso volcano. 熊本大學理學部紀要. 第 2 部. 第 1 類, 5(2).	RYUKYU ARC	KYUSHU	Caldera(s)	Aso	KISHIMA-DAKE GROUP	ROAD CUTTING NEAR AKAMIZU STATION		32.92	32.92	131.03	131.03	32.92	131.03		53.57	0.95	19.18		5.53	4.62	0.09	1.97	2.85	0.24
Matsumoto, H. (1963). Petrological study on rocks from Aso volcano. 熊本大學理學部紀要. 第 2 部. 第 1 類, 5(2).	RYUKYU ARC	KYUSHU	Caldera(s)	Aso	KISHIMA-DAKE GROUP	RAIL ROAD CUTTING ABOUT 600 M EAST OF TATENO STATION		32.92	32.92	131.03	131.03	32.92	131.03		52.91	0.84	19.09		8.17	4.12	0.15	1.18	3	0.27
Matsumoto, H. (1963). Petrological study on rocks from Aso volcano. 熊本大學理學部紀要. 第 2 部. 第 1 類, 5(2).	RYUKYU ARC	KYUSHU	Caldera(s)	Aso	KISHIMA-DAKE GROUP	UNDER THE BRIDGE ON KUROKAWA, NEAR TOSHITA HOT SPRING		32.92	32.92	131.03	131.03	32.92	131.03		53.02	0.82	18.37		8.19	4.35	0.21	1.8	3.38	0.25
Matsumoto, H. (1963). Petrological study on rocks from Aso volcano. 熊本大學理學部紀要. 第 2 部. 第 1 類, 5(2).	RYUKYU ARC	KYUSHU	Caldera(s)	Aso	EBOSHI-DAKE GROUP	ABOUT 1 KM NORTHEAST OF TOCHI-NOKI HOT SPRING(BASAL LAVA OF EBOSHI-DAKE)		32.92	32.92	131.03	131.03	32.92	131.03		60.42	0.82	17.13		4.21	2.11	0.21	3.1	4.28	0.6
Matsumoto, H. (1963). Petrological study on rocks from Aso volcano. 熊本大學理學部紀要. 第 2 部. 第 1 類, 5(2).	RYUKYU ARC	KYUSHU	Caldera(s)	Aso	EBOSHI-DAKE GROUP	POST-CALDERA STAGE, NEAR NAGANO		32.92	32.92	131.03	131.03	32.92	131.03		64.65	0.58	16.75		2.32	0.7	0.1	3.55	4.98	0.2
Matsumoto, H. (1963). Petrological study on rocks from Aso volcano. 熊本大學理學部紀要. 第 2 部. 第 1 類, 5(2).	RYUKYU ARC	KYUSHU	Caldera(s)	Aso	EBOSHI-DAKE GROUP	NEAR MIZUTAMARI		32.92	32.92	131.03	131.03	32.92	131.03		69.7	0.32	15.1		0.7	0.32	0.08	5.66	4.54	0.1
Matsumoto, H. (1963). Petrological study on rocks from Aso volcano. 熊本大學理學部紀要. 第 2 部. 第 1 類, 5(2).	RYUKYU ARC	KYUSHU	Caldera(s)	Aso	EBOSHI-DAKE GROUP	UNDERGROUND OF THE VOLCANOLOGICAL INSTITUTE OF KYOTO UNIVERSITY(567-M HILL VOLCANO)		32.92	32.92	131.03	131.03	32.92	131.03		68.72	0.39	15.28		1.27	0.66	0.08	4.41	4.29	0.09
Matsumoto, H. (1963). Petrological study on rocks from Aso volcano. 熊本大學理學部紀要. 第 2 部. 第 1 類, 5(2).	RYUKYU ARC	KYUSHU	Caldera(s)	Aso	EBOSHI-DAKE GROUP	EASTERN SLOPE OF OTOGASE (SENRI-GA-HAMA VOLCANO)		32.92	32.92	131.03	131.03	32.92	131.03		70.86	0.36	15.01		1.22	0.55	0.06	5.04	3.42	0.17
Matsumoto, H. (1963). Petrological study on rocks from Aso volcano. 熊本大學理學部紀要. 第 2 部. 第 1 類, 5(2).	RYUKYU ARC	KYUSHU	Caldera(s)	Aso	EBOSHI-DAKE GROUP	SENRI-GA-HAMA		32.92	32.92	131.03	131.03	32.92	131.03		61.57	0.79	16.52		4.16	2.17	0.12	3.27	3.87	0.27
Matsumoto, H. (1963). Petrological study on rocks from Aso volcano. 熊本大學理學部紀要. 第 2 部. 第 1 類, 5(2).	RYUKYU ARC	KYUSHU	Caldera(s)	Aso	EBOSHI-DAKE GROUP	NORTHEASTERN PART, NEAR TARUTAMA HOT SPRING (EBOSI-DAKE LAVA)		32.92	32.92	131.03	131.03	32.92	131.03		66.03	0.58	16.39		2.2	1.16	0.2	3.5	4.73	0.19
Matsumoto, H. (1963). Petrological study on rocks from Aso volcano. 熊本大學理學部紀要. 第 2 部. 第 1 類, 5(2).	RYUKYU ARC	KYUSHU	Caldera(s)	Aso	EBOSHI-DAKE GROUP	SUMMIT OF EBOSI-DAKE		32.92	32.92	131.03	131.03	32.92	131.03		67.82	0.57	15.77		1.41	0.74	0.13	4.58	4.61	0.18
MASUDA, N., WATANABE, K., & MIYABUCHI, Y. (2004). Rhyolite to dacite lava flows newly-discovered on the western slope of Aso central cones, southwestern Japan. Kazan, 49(3), 119-128.	RYUKYU ARC	KYUSHU	Caldera(s)	Aso	OTOGASE FORMATION	POST-CALDERA STAGE, MAGMAS FROM ASO POST-CALDERA VOLCANISM		32.77	33	130.95	131.2	32.885	131.075		70.55	0.53	14.02		1.94	1.01	0.07	5.28	3.05	0.05
MASUDA, N., WATANABE, K., & MIYABUCHI, Y. (2004). Rhyolite to dacite lava flows newly-discovered on the western slope of Aso central cones, southwestern Japan. Kazan, 49(3), 119-128.	RYUKYU ARC	KYUSHU	Caldera(s)	Aso	OTOGASE FORMATION	POST-CALDERA STAGE, MAGMAS FROM ASO POST-CALDERA VOLCANISM	post	32.77	33	130.95	131.2	32.885	131.075		69.8	0.54	14.45		2.49	0.95	0.07	5.06	3.1	0.07
MASUDA, N., WATANABE, K., & MIYABUCHI, Y. (2004). Rhyolite to dacite lava flows newly-discovered on the western slope of Aso central cones, southwestern Japan. Kazan, 49(3), 119-128.	RYUKYU ARC	KYUSHU	Caldera(s)	Aso	OTOGASE FORMATION	POST-CALDERA STAGE, MAGMAS FROM ASO POST-CALDERA VOLCANISM	post	32.77	33	130.95	131.2	32.885	131.075		73.08	0.38	13.89		1.41	0.39	0.05	5.69	3.08	0.02
MASUDA, N., WATANABE, K., & MIYABUCHI, Y. (2004). Rhyolite to dacite lava flows newly-discovered on the western slope of Aso central cones, southwestern Japan. Kazan, 49(3), 119-128.	RYUKYU ARC	KYUSHU	Caldera(s)	Aso	OTOGASE FORMATION	POST-CALDERA STAGE, MAGMAS FROM ASO POST-CALDERA VOLCANISM	post	32.77	33	130.95	131.2	32.885	131.075		72.9	0.39	14.04		1.46	0.38	0.05	5.67	3.06	0.02
MASUDA, N., WATANABE, K., & MIYABUCHI, Y. (2004). Rhyolite to dacite lava flows newly-discovered on the western slope of Aso central cones, southwestern Japan. Kazan, 49(3), 119-128.	RYUKYU ARC	KYUSHU	Caldera(s)	Aso	OTOGASE FORMATION	POST-CALDERA STAGE, MAGMAS FROM ASO POST-CALDERA VOLCANISM	post	32.77	33	130.95	131.2	32.885	131.075		68.24	0.59	14.64		3.03	1.34	0.08	4.75	3.05	0.08
MASUDA, N., WATANABE, K., & MIYABUCHI, Y. (2004). Rhyolite to dacite lava flows newly-discovered on the western slope of Aso central cones, southwestern Japan. Kazan, 49(3), 119-128.	RYUKYU ARC	KYUSHU	Caldera(s)	Aso	OTOGASE FORMATION	POST-CALDERA STAGE, MAGMAS FROM ASO POST-CALDERA VOLCANISM	post	32.77	33	130.95	131.2	32.885	131.075		64.22	0.77	15.57		4.34	2.15	0.11	3.82	2.96	0.1
MASUDA, N., WATANABE, K., & MIYABUCHI, Y. (2004). Rhyolite to dacite lava flows newly-discovered on the western slope of Aso central cones, southwestern Japan. Kazan, 49(3), 119-128.	RYUKYU ARC	KYUSHU	Caldera(s)	Aso	OTOGASE FORMATION	POST-CALDERA STAGE, MAGMAS FROM ASO POST-CALDERA VOLCANISM	post	32.77	33	130.95	131.2	32.885	131.075		61.63	0.85	15.88		5.36	2.62	0.12	3.38	2.98	0.16
MASUDA, N., WATANABE, K., & MIYABUCHI, Y. (2004). Rhyolite to dacite lava flows newly-discovered on the western slope of Aso central cones, southwestern Japan. Kazan, 49(3), 119-128.	RYUKYU ARC	KYUSHU	Caldera(s)	Aso	OTOGASE FORMATION	POST-CALDERA STAGE, MAGMAS FROM ASO POST-CALDERA VOLCANISM	post	32.77	33	130.95	131.2	32.885	131.075		71.75	0.4	14.84		1.65	0.54	0.05	5.51	3	0.03
MASUDA, N., WATANABE, K., & MIYABUCHI, Y. (2004). Rhyolite to dacite lava flows newly-discovered on the western slope of Aso central cones, southwestern Japan. Kazan, 49(3), 119-128.	RYUKYU ARC	KYUSHU	Caldera(s)	Aso	OTOGASE FORMATION	POST-CALDERA STAGE, MAGMAS FROM ASO POST-CALDERA VOLCANISM	post	32.77	33	130.95	131.2	32.885	131.075		71.32	0.44	15.25		1.8	0.57	0.05	5.17	2.92	0.04
MASUDA, N., WATANABE, K., & MIYABUCHI, Y. (2004). Rhyolite to dacite lava flows newly-discovered on the western slope of Aso central cones, southwestern Japan. Kazan, 49(3), 119-128.	RYUKYU ARC	KYUSHU	Caldera(s)	Aso	OTOGASE FORMATION	POST-CALDERA STAGE, MAGMAS FROM ASO POST-CALDERA VOLCANISM	post	32.77	33	130.95	131.2	32.885	131.075		73.48	0.36	13.99		1.24	0.32	0.05	5.74	3.03	0.02
MASUDA, N., WATANABE, K., & MIYABUCHI, Y. (2004). Rhyolite to dacite lava flows newly-discovered on the western slope of Aso central cones, southwestern Japan. Kazan, 49(3), 119-128.	RYUKYU ARC	KYUSHU	Caldera(s)	Aso	OTOGASE FORMATION	POST-CALDERA STAGE, MAGMAS FROM ASO POST-CALDERA VOLCANISM	post	32.77	33	130.95	131.2	32.885	131.075		73.11	0.36	14.23		1.29	0.32	0.05	5.7	3.07	0.05
MASUDA, N., WATANABE, K., & MIYABUCHI, Y. (2004). Rhyolite to dacite lava flows newly-discovered on the western slope of Aso central cones, southwestern Japan. Kazan, 49(3), 119-128.	RYUKYU ARC	KYUSHU	Caldera(s)	Aso	OTOGASE FORMATION	POST-CALDERA STAGE, MAGMAS FROM ASO POST-CALDERA VOLCANISM	post	32.77	33	130.95	131.2	32.885	131.075		72.39	0.39	14.87		1.38	0.34	0.05	5.59	3.01	0.03
MASUDA, N., WATANABE, K., & MIYABUCHI, Y. (2004). Rhyolite to dacite lava flows newly-discovered on the western slope of Aso central cones, southwestern Japan. Kazan, 49(3), 119-128.	RYUKYU ARC	KYUSHU	Caldera(s)	Aso	TAKANOOBANE LAVA	POST-CALDERA STAGE, MAGMAS FROM ASO POST-CALDERA VOLCANISM	post	32.77	33	130.95	131.2	32.885	131.075		72.55	0.41	14.64		1.05	0.3	0.07	4.93	4.2	0.02
MASUDA, N., WATANABE, K., & MIYABUCHI, Y. (2004). Rhyolite to dacite lava flows newly-discovered on the western slope of Aso central cones, southwestern Japan. Kazan, 49(3), 119-128.	RYUKYU ARC	KYUSHU	Caldera(s)	Aso	TATENO FORMATION	POST-CALDERA STAGE, MAGMAS FROM ASO POST-CALDERA VOLCANISM	post	32.77	33	130.95	131.2	32.885	131.075		66.04	0.7	16.08	3.8	2.7	1.05	0.1	3.98	4.58	0.13
MASUDA, N., WATANABE, K., & MIYABUCHI, Y. (2004). Rhyolite to dacite lava flows newly-discovered on the western slope of Aso central cones, southwestern Japan. Kazan, 49(3), 119-128.	RYUKYU ARC	KYUSHU	Caldera(s)	Aso	OTOGASE FORMATION	POST-CALDERA STAGE, MAGMAS FROM ASO POST-CALDERA VOLCANISM	post	32.8819	32.8819	131.019	131.019	32.8819	131.019		71.1	0.45	14.26	2.02	1.66	0.56	0.05	5.32	3.4	0.08
Klemetti, E. W., & Grunder, A. L. (2008). Volcanic evolution of Volcán Aucanquilcha: A long-lived dacite volcano in the Central Andes of northern Chile. Bulletin of Volcanology, 70(5), 633-650.	ANDEAN ARC	CHILE	Stratovolcano(es)	Aucanquilcha	AZUFRERA STAGE		post	-21.2	-21.2	-68.46	-68.46	-21.2	-68.46	s_AP-00-54 [11615]	66.2	0.6	16.4	3.5	3.8	1.8	0.1	3.2	4.2	0.2
Klemetti, E. W., & Grunder, A. L. (2008). Volcanic evolution of Volcán Aucanquilcha: A long-lived dacite volcano in the Central Andes of northern Chile. Bulletin of Volcanology, 70(5), 633-650.	ANDEAN ARC	CHILE	Stratovolcano(es)	Aucanquilcha	AZUFRERA STAGE			-21.24	-21.24	-68.41	-68.41	-21.24	-68.41	s_AP-00-81 [11615]	64.4	0.7	16.5	4.4	4.4	2.2	0.1	2.8	4.4	0.2
Klemetti, E. W., & Grunder, A. L. (2008). Volcanic evolution of Volcán Aucanquilcha: A long-lived dacite volcano in the Central Andes of northern Chile. Bulletin of Volcanology, 70(5), 633-650.	ANDEAN ARC	CHILE	Stratovolcano(es)	Aucanquilcha	AZUFRERA STAGE			-21.22	-21.22	-68.48	-68.48	-21.22	-68.48	s_AP-00-46 [11615]	65.7	0.6	16.3	3.8	4	1.9	0.1	3	4.4	0.2
Klemetti, E. W., & Grunder, A. L. (2008). Volcanic evolution of Volcán Aucanquilcha: A long-lived dacite volcano in the Central Andes of northern Chile. Bulletin of Volcanology, 70(5), 633-650.	ANDEAN ARC	CHILE	Stratovolcano(es)	Aucanquilcha	AZUFRERA STAGE			-21.2	-21.2	-68.47	-68.47	-21.2	-68.47	s_AP-00-64 [11615]	65.1	0.7	16.7	4.1	4	1.9	0.1	2.9	4.3	0.2
Klemetti, E. W., & Grunder, A. L. (2008). Volcanic evolution of Volcán Aucanquilcha: A long-lived dacite volcano in the Central Andes of northern Chile. Bulletin of Volcanology, 70(5), 633-650.	ANDEAN ARC	CHILE	Stratovolcano(es)	Aucanquilcha	AZUFRERA STAGE			-21.2	-21.2	-68.47	-68.47	-21.2	-68.47	s_AP2-00-24 [11615]	62.1	0.8	17	5.3	5.1	2.7	0.1	2.4	4.3	0.2
Klemetti, E. W., & Grunder, A. L. (2008). Volcanic evolution of Volcán Aucanquilcha: A long-lived dacite volcano in the Central Andes of northern Chile. Bulletin of Volcanology, 70(5), 633-650.	ANDEAN ARC	CHILE	Stratovolcano(es)	Aucanquilcha	RODADO STAGE			-21.19	-21.19	-64.44	-64.44	-21.19	-64.44	s_AP2-00-68 [11615]	64.4	0.7	16.6	4.3	4.4	2.1	0.1	2.9	4.4	0.2
Klemetti, E. W., & Grunder, A. L. (2008). Volcanic evolution of Volcán Aucanquilcha: A long-lived dacite volcano in the Central Andes of northern Chile. Bulletin of Volcanology, 70(5), 633-650.	ANDEAN ARC	CHILE	Stratovolcano(es)	Aucanquilcha	RODADO STAGE			-21.22	-21.22	-68.44	-68.44	-21.22	-68.44	s_AP2-00-71 [11615]	58.9	0.8	17.6	6.1	7.3	3	0.1	2.2	3.9	0.2
Klemetti, E. W., & Grunder, A. L. (2008). Volcanic evolution of Volcán Aucanquilcha: A long-lived dacite volcano in the Central Andes of northern Chile. Bulletin of Volcanology, 70(5), 633-650.	ANDEAN ARC	CHILE	Stratovolcano(es)	Aucanquilcha	CUMBRE NEGRA STAGE			-21.21	-21.21	-68.52	-68.52	-21.21	-68.52	s_AP2-00-28 [11615]	66.3	0.6	16.1	3.8	3.7	1.7	0.1	2.9	4.4	0.2
Klemetti, E. W., & Grunder, A. L. (2008). Volcanic evolution of Volcán Aucanquilcha: A long-lived dacite volcano in the Central Andes of northern Chile. Bulletin of Volcanology, 70(5), 633-650.	ANDEAN ARC	CHILE	Stratovolcano(es)	Aucanquilcha	ANGULO STAGE			-21.29	-21.29	-68.5	-68.5	-21.29	-68.5	s_AP-00-77 [11615]	64	0.7	16.2	4.5	4.7	2.3	0.1	2.6	4.4	0.2
Klemetti, E. W., & Grunder, A. L. (2008). Volcanic evolution of Volcán Aucanquilcha: A long-lived dacite volcano in the Central Andes of northern Chile. Bulletin of Volcanology, 70(5), 633-650.	ANDEAN ARC	CHILE	Stratovolcano(es)	Aucanquilcha	ANGULO STAGE			-21.24	-21.24	-68.48	-68.48	-21.24	-68.48	s_AP-00-51 [11615]	64.1	0.7	17	4.3	4.5	2	0.1	2.7	4.5	0.2
Klemetti, E. W., & Grunder, A. L. (2008). Volcanic evolution of Volcán Aucanquilcha: A long-lived dacite volcano in the Central Andes of northern Chile. Bulletin of Volcanology, 70(5), 633-650.	ANDEAN ARC	CHILE	Stratovolcano(es)	Aucanquilcha	ANGULO STAGE			-21.22	-21.22	-68.47	-68.47	-21.22	-68.47	s_AP-00-60 [11615]	64.8	0.6	16.9	4	4.5	1.7	0.1	2.7	4.5	0.2
Klemetti, E. W., & Grunder, A. L. (2008). Volcanic evolution of Volcán Aucanquilcha: A long-lived dacite volcano in the Central Andes of northern Chile. Bulletin of Volcanology, 70(5), 633-650.	ANDEAN ARC	CHILE	Stratovolcano(es)	Aucanquilcha	ANGULO STAGE			-21.22	-21.22	-68.47	-68.47	-21.22	-68.47	s_AP2-00-76 [11615]	59.6	1.1	17.1	6.2	5.9	3.3	0.09	2.3	4.1	0.3
Klemetti, E. W., & Grunder, A. L. (2008). Volcanic evolution of Volcán Aucanquilcha: A long-lived dacite volcano in the Central Andes of northern Chile. Bulletin of Volcanology, 70(5), 633-650.	ANDEAN ARC	CHILE	Stratovolcano(es)	Aucanquilcha	RODADO STAGE			-21.22	-21.22	-68.44	-68.44	-21.22	-68.44	s_AP2-00-100 [11615]	66.2	0.6	16.6	3.7	3.6	1.5	0.1	3.3	4.2	0.2
Mamani, M., Wörner, G., & Sempere, T. (2010). Geochemical variations in igneous rocks of the Central Andean orocline (13 S to 18 S): Tracing crustal thickening and magma generation through time and space. Bulletin, 122(1-2), 162-182.	ANDEAN ARC	CHILE	Stratovolcano(es)	Aucanquilcha				-21.2	-21.2	-68.4667	-68.4667	-21.2	-68.4667	s_AUC4 [13695]	62.73	0.59	17.62	3.51	4.9	1.53	0.07	2.52	4.53	0.19	0.81
Mamani, M., Wörner, G., & Sempere, T. (2010). Geochemical variations in igneous rocks of the Central Andean orocline (13 S to 18 S): Tracing crustal thickening and magma generation through time and space. Bulletin, 122(1-2), 162-182.	ANDEAN ARC	CHILE	Stratovolcano(es)	Aucanquilcha				-21.2	-21.2	-68.4667	-68.4667	-21.2	-68.4667	s_AUC7 [13695]	65.25	0.6	16.43	3.51	3.86	1.61	0.06	2.81	4.63	0.17	0.98
Mamani, M., Wörner, G., & Sempere, T. (2010). Geochemical variations in igneous rocks of the Central Andean orocline (13 S to 18 S): Tracing crustal thickening and magma generation through time and space. Bulletin, 122(1-2), 162-182.	ANDEAN ARC	CHILE	Stratovolcano(es)	Aucanquilcha				-21.2	-21.2	-68.4667	-68.4667	-21.2	-68.4667	s_OPA-01 [13695]	60.01	0.95	16.54		5.17	2.78	0.08	2.96	4.03	0.29	0.83
Mamani, M., Wörner, G., & Sempere, T. (2010). Geochemical variations in igneous rocks of the Central Andean orocline (13 S to 18 S): Tracing crustal thickening and magma generation through time and space. Bulletin, 122(1-2), 162-182.	ANDEAN ARC	CHILE	Stratovolcano(es)	Aucanquilcha				-21.2	-21.2	-68.4667	-68.4667	-21.2	-68.4667	s_OPA-02 [13695]	60.02	0.95	16.62		5.35	2.84	0.08	2.92	4.07	0.29	1
Mamani, M., Wörner, G., & Sempere, T. (2010). Geochemical variations in igneous rocks of the Central Andean orocline (13 S to 18 S): Tracing crustal thickening and magma generation through time and space. Bulletin, 122(1-2), 162-182.	ANDEAN ARC	CHILE	Stratovolcano(es)	Aucanquilcha				-21.2	-21.2	-68.4667	-68.4667	-21.2	-68.4667	s_OPA-04 [13695]	65.86	0.56	16.22		3.78	1.81	0.06	3.42	4.33	0.16	0.4
Mamani, M., Wörner, G., & Sempere, T. (2010). Geochemical variations in igneous rocks of the Central Andean orocline (13 S to 18 S): Tracing crustal thickening and magma generation through time and space. Bulletin, 122(1-2), 162-182.	ANDEAN ARC	CHILE	Stratovolcano(es)	Aucanquilcha				-21.2	-21.2	-68.4667	-68.4667	-21.2	-68.4667	s_OPA-05 [13695]	60.56	0.95	16.8		5.62	3.19	0.09	2.6	4.18	0.26	0.55
Mamani, M., Wörner, G., & Sempere, T. (2010). Geochemical variations in igneous rocks of the Central Andean orocline (13 S to 18 S): Tracing crustal thickening and magma generation through time and space. Bulletin, 122(1-2), 162-182.	ANDEAN ARC	CHILE	Stratovolcano(es)	Aucanquilcha				-21.2	-21.2	-68.4667	-68.4667	-21.2	-68.4667	s_OPA-06 [13695]	57.66	1	17.39		6.5	3.79	0.11	2.13	4.13	0.25	0.57
Mamani, M., Wörner, G., & Sempere, T. (2010). Geochemical variations in igneous rocks of the Central Andean orocline (13 S to 18 S): Tracing crustal thickening and magma generation through time and space. Bulletin, 122(1-2), 162-182.	ANDEAN ARC	CHILE	Stratovolcano(es)	Aucanquilcha				-21.2	-21.2	-68.4667	-68.4667	-21.2	-68.4667	s_OPA-08 [13695]	62.13	0.5	17.15		3.1	1.21	0.09	2.92	3.82	0.19	5.46
Walker, B. A., Grunder, A. L., & Wooden, J. L. (2010). Organization and thermal maturation of long-lived arc systems: Evidence from zircons at the Aucanquilcha volcanic cluster, northern Chile. Geology, 38(11), 1007-1010.	ANDEAN ARC	CHILE	Stratovolcano(es)	Aucanquilcha	COSCALITO			-21.0756	-21.0756	-68.3633	-68.3633	-21.0756	-68.3633	s_AP-07-17 [14832]	65.7	0.66	15.62	4.56	4.09	1.98	0.07	3.56	3.61	0.18
Walker, B. A., Grunder, A. L., & Wooden, J. L. (2010). Organization and thermal maturation of long-lived arc systems: Evidence from zircons at the Aucanquilcha volcanic cluster, northern Chile. Geology, 38(11), 1007-1010.	ANDEAN ARC	CHILE	Stratovolcano(es)	Aucanquilcha	LA LUNA			-21.2122	-21.2122	-68.5675	-68.5675	-21.2122	-68.5675	s_AP-00-52 [14832]	62	0.71	18.29	4.55	4.81	2.44	0.07	2.63	4.26	0.24
Walker, B. A., Grunder, A. L., & Wooden, J. L. (2010). Organization and thermal maturation of long-lived arc systems: Evidence from zircons at the Aucanquilcha volcanic cluster, northern Chile. Geology, 38(11), 1007-1010.	ANDEAN ARC	CHILE	Stratovolcano(es)	Aucanquilcha	EAST PLATFOR			-21.2341	-21.2341	-68.3972	-68.3972	-21.2341	-68.3972	s_AP-07-51 [14832]	64.7	0.72	15.79	4.62	4.3	2.47	0.08	3.34	3.8	0.2
Walker, B. A., Grunder, A. L., & Wooden, J. L. (2010). Organization and thermal maturation of long-lived arc systems: Evidence from zircons at the Aucanquilcha volcanic cluster, northern Chile. Geology, 38(11), 1007-1010.	ANDEAN ARC	CHILE	Stratovolcano(es)	Aucanquilcha	AUCANQUILCHA			-21.1987	-21.1987	-68.4641	-68.4641	-21.1987	-68.4641	s_AP-07-07 [14832]	63.8	0.74	16.92	4.34	4.56	2.44	0.07	2.7	4.19	0.21
Wörner, G., Lopez-Escobar, L., Moorbath, S., Horn, S., Entenmann, J., Harmon, R. S., & Davidson, J. D. (1992). Local and regional geochemical variations in the Quaternary volcanic front of the central Andes (17° 30′–22° 00′ S): Northern Chile. Revista Geológica de Chile, 19(1), 37-56.	ANDEAN ARC	CHILE	Stratovolcano(es)	Aucanquilcha	THICK LEVEED FLOW NEAR PASS			-21.1903	-21.1903	-68.4528	-68.4528	-21.1903	-68.4528	s_AUC-001 [10229]	64.58	0.62	16.1	3.51	3.83	1.87	0.07	2.94	4.37	0.18
Wörner, G., Lopez-Escobar, L., Moorbath, S., Horn, S., Entenmann, J., Harmon, R. S., & Davidson, J. D. (1992). Local and regional geochemical variations in the Quaternary volcanic front of the central Andes (17° 30′–22° 00′ S): Northern Chile. Revista Geológica de Chile, 19(1), 37-56.	ANDEAN ARC	CHILE	Stratovolcano(es)	Aucanquilcha	THICK DOMES/FLOWS ON SW SLOPE			-21.2292	-21.2292	-68.5056	-68.5056	-21.2292	-68.5056	s_AUC-007 [10229]	65.25	0.6	16.43	3.51	3.86	1.61	0.06	2.61	4.63	0.17
Walker, B. A., Grunder, A. L., & Wooden, J. L. (2010). Organization and thermal maturation of long-lived arc systems: Evidence from zircons at the Aucanquilcha volcanic cluster, northern Chile. Geology, 38(11), 1007-1010.	ANDEAN ARC	CHILE	Stratovolcano(es)	Aucanquilcha	AMINCHA			-21.195	-21.195	-68.3394	-68.3394	-21.195	-68.3394	s_AP-00-82 [14832]	62.5	0.8	17.55	5.02	5.31	1.69	0.1	2.91	3.92	0.24
Walker, B. A., Grunder, A. L., & Wooden, J. L. (2010). Organization and thermal maturation of long-lived arc systems: Evidence from zircons at the Aucanquilcha volcanic cluster, northern Chile. Geology, 38(11), 1007-1010.	ANDEAN ARC	CHILE	Stratovolcano(es)	Aucanquilcha	KOSKA			-21.1189	-21.1189	-68.3583	-68.3583	-21.1189	-68.3583	s_AP-07-08 [14832]	62.5	0.79	16.37	5.13	5.17	3.04	0.09	2.98	3.72	0.2
Walker, B. A., Grunder, A. L., & Wooden, J. L. (2010). Organization and thermal maturation of long-lived arc systems: Evidence from zircons at the Aucanquilcha volcanic cluster, northern Chile. Geology, 38(11), 1007-1010.	ANDEAN ARC	CHILE	Stratovolcano(es)	Aucanquilcha	ROJO			-21.3456	-21.3456	-68.3756	-68.3756	-21.3456	-68.3756	s_AP-07-26 [14832]	62.5	0.79	16.47	5.16	5.07	2.71	0.09	3.32	3.63	0.21
Walker, B. A., Grunder, A. L., & Wooden, J. L. (2010). Organization and thermal maturation of long-lived arc systems: Evidence from zircons at the Aucanquilcha volcanic cluster, northern Chile. Geology, 38(11), 1007-1010.	ANDEAN ARC	CHILE	Stratovolcano(es)	Aucanquilcha	PABELLON			-21.3511	-21.3511	-68.3951	-68.3951	-21.3511	-68.3951	s_AP-07-27 [14832]	62.3	0.73	16.72	5.11	5.15	2.86	0.09	3.07	3.77	0.19
Walker, B. A., Grunder, A. L., & Wooden, J. L. (2010). Organization and thermal maturation of long-lived arc systems: Evidence from zircons at the Aucanquilcha volcanic cluster, northern Chile. Geology, 38(11), 1007-1010.	ANDEAN ARC	CHILE	Stratovolcano(es)	Aucanquilcha	PACO PACO			-21.1697	-21.1697	-68.5767	-68.5767	-21.1697	-68.5767	s_AP-00-37 [14832]	63.4	0.88	16.14	4.99	4.6	2.64	0.08	3.1	4.01	0.21
Walker, B. A., Grunder, A. L., & Wooden, J. L. (2010). Organization and thermal maturation of long-lived arc systems: Evidence from zircons at the Aucanquilcha volcanic cluster, northern Chile. Geology, 38(11), 1007-1010.	ANDEAN ARC	CHILE	Stratovolcano(es)	Aucanquilcha	TRES MONOS			-21.1753	-21.1753	-68.4072	-68.4072	-21.1753	-68.4072	s_AP-00-65 [14832]	63.1	0.7	17.01	4.44	4.85	2.49	0.07	2.9	4.22	0.2
Walker, B. A., Grunder, A. L., & Wooden, J. L. (2010). Organization and thermal maturation of long-lived arc systems: Evidence from zircons at the Aucanquilcha volcanic cluster, northern Chile. Geology, 38(11), 1007-1010.	ANDEAN ARC	CHILE	Stratovolcano(es)	Aucanquilcha	GORDO			-21.2536	-21.2536	-68.5808	-68.5808	-21.2536	-68.5808	s_AP-00-86 [14832]	63.8	0.65	16.67	4.5	4.81	2.76	0.07	2.75	3.82	0.18
Walker, B. A., Grunder, A. L., & Wooden, J. L. (2010). Organization and thermal maturation of long-lived arc systems: Evidence from zircons at the Aucanquilcha volcanic cluster, northern Chile. Geology, 38(11), 1007-1010.	ANDEAN ARC	CHILE	Stratovolcano(es)	Aucanquilcha	CHAIHUIRI			-21.271	-21.271	-68.5054	-68.5054	-21.271	-68.5054	s_AP-07-19 [14832]	64.5	0.66	16.24	4.48	4.38	2.35	0.08	3.07	4.08	0.2
Wheller, G. E., & Varne, R. (1986). Genesis of dacitic magmatism at Batur volcano, Bali, Indonesia: implications for the origins of stratovolcano calderas. Journal of Volcanology and Geothermal Research, 28(3-4), 363-378.	SUNDA ARC	BALI	Caldera(s)	Batur	STRATOVOLCANO, PRECALDERA		pre	-8.23	-8.23	115.37	115.37	-8.23	115.37	s_67336 [4962]	55.18	1.29	16.09	9.68	6.92	2.95	0.25	2.11	3.89	0.47	-0.28
Wheller, G. E., & Varne, R. (1986). Genesis of dacitic magmatism at Batur volcano, Bali, Indonesia: implications for the origins of stratovolcano calderas. Journal of Volcanology and Geothermal Research, 28(3-4), 363-378.	SUNDA ARC	BALI	Caldera(s)	Batur	STRATOVOLCANO, PRECALDERA		pre	-8.23	-8.23	115.37	115.37	-8.23	115.37	s_67342 [4962]	58.58	1.33	15.29	8.46	5.06	1.8	0.23	3.38	3.51	0.61	0.01
Wheller, G. E., & Varne, R. (1986). Genesis of dacitic magmatism at Batur volcano, Bali, Indonesia: implications for the origins of stratovolcano calderas. Journal of Volcanology and Geothermal Research, 28(3-4), 363-378.	SUNDA ARC	BALI	Caldera(s)	Batur	STRATOVOLCANO, CALDERA		post	-8.23	-8.23	115.37	115.37	-8.23	115.37	s_67331 [4962]	61.69	0.79	16.09	5.97	3.98	1.43	0.21	2.32	5.23	0.31	0.55
Wheller, G. E., & Varne, R. (1986). Genesis of dacitic magmatism at Batur volcano, Bali, Indonesia: implications for the origins of stratovolcano calderas. Journal of Volcanology and Geothermal Research, 28(3-4), 363-378.	SUNDA ARC	BALI	Caldera(s)	Batur	STRATOVOLCANO, CALDERA		post	-8.23	-8.23	115.37	115.37	-8.23	115.37	s_67273 [4962]	64.59	0.77	16.18	5.25	3.25	1.16	0.22	1.6	5.5	0.28	0.03
Wheller, G. E., & Varne, R. (1986). Genesis of dacitic magmatism at Batur volcano, Bali, Indonesia: implications for the origins of stratovolcano calderas. Journal of Volcanology and Geothermal Research, 28(3-4), 363-378.	SUNDA ARC	BALI	Caldera(s)	Batur	STRATOVOLCANO, CALDERA		post	-8.23	-8.23	115.37	115.37	-8.23	115.37	s_67294 [4962]	65.83	0.55	15.25	4.25	2.05	0.56	0.18	2.66	5.16	0.14	1.65
Wheller, G. E., & Varne, R. (1986). Genesis of dacitic magmatism at Batur volcano, Bali, Indonesia: implications for the origins of stratovolcano calderas. Journal of Volcanology and Geothermal Research, 28(3-4), 363-378.	SUNDA ARC	BALI	Caldera(s)	Batur	STRATOVOLCANO, POSTCALDERA		post	-8.23	-8.23	115.37	115.37	-8.23	115.37	s_67238 [4962]	52.94	1.02	18.16	9.18	8.78	3.62	0.21	1.29	3.63	0.23	-0.57
Wheller, G. E., & Varne, R. (1986). Genesis of dacitic magmatism at Batur volcano, Bali, Indonesia: implications for the origins of stratovolcano calderas. Journal of Volcanology and Geothermal Research, 28(3-4), 363-378.	SUNDA ARC	BALI	Caldera(s)	Batur	STRATOVOLCANO, POSTCALDERA		post	-8.23	-8.23	115.37	115.37	-8.23	115.37	s_67266 [4962]	54.86	1.03	18.57	8.31	8.2	2.68	0.2	0.94	3.81	0.27	-0.41
Reubi, O., & Nicholls, I. A. (2004). Magmatic evolution at Batur volcanic field, Bali, Indonesia: petrological evidence for polybaric fractional crystallization and implications for caldera-forming eruptions. Journal of Volcanology and Geothermal Research, 138(3-4), 345-369.	SUNDA ARC	BALI	Caldera(s)	Batur			post	-8.24	-8.24	115.38	115.38	-8.24	115.38	s_B64 [7181]	50.8	1.2	18.1	9.9	9.6	3.9	0.2	1.2	3.1	0.3
Reubi, O., & Nicholls, I. A. (2004). Magmatic evolution at Batur volcanic field, Bali, Indonesia: petrological evidence for polybaric fractional crystallization and implications for caldera-forming eruptions. Journal of Volcanology and Geothermal Research, 138(3-4), 345-369.	SUNDA ARC	BALI	Caldera(s)	Batur			post	-8.24	-8.24	115.38	115.38	-8.24	115.38	s_B66 [7181]	52.3	1.4	18.2	9.9	8.7	2.6	0.2	1.7	3.2	0.5
Reubi, O., & Nicholls, I. A. (2004). Magmatic evolution at Batur volcanic field, Bali, Indonesia: petrological evidence for polybaric fractional crystallization and implications for caldera-forming eruptions. Journal of Volcanology and Geothermal Research, 138(3-4), 345-369.	SUNDA ARC	BALI	Caldera(s)	Batur			post	-8.24	-8.24	115.38	115.38	-8.24	115.38	s_B71 [7181]	55.5	0.6	20	7	8.4	2.8	0.2	1	3.3	0.2
Reubi, O., & Nicholls, I. A. (2004). Magmatic evolution at Batur volcanic field, Bali, Indonesia: petrological evidence for polybaric fractional crystallization and implications for caldera-forming eruptions. Journal of Volcanology and Geothermal Research, 138(3-4), 345-369.	SUNDA ARC	BALI	Caldera(s)	Batur			post	-8.24	-8.24	115.38	115.38	-8.24	115.38	s_B70 [7181]	58.1	0.5	20	6	7.5	1.7	0.2	1.2	3.8	0.3
Reubi, O., & Nicholls, I. A. (2004). Magmatic evolution at Batur volcanic field, Bali, Indonesia: petrological evidence for polybaric fractional crystallization and implications for caldera-forming eruptions. Journal of Volcanology and Geothermal Research, 138(3-4), 345-369.	SUNDA ARC	BALI	Caldera(s)	Batur			post	-8.24	-8.24	115.38	115.38	-8.24	115.38	s_B34 [7181]	49.6	0.9	17.6	9.9	9.9	6.8	0.2	0.9	2.6	0.2
Reubi, O., & Nicholls, I. A. (2004). Magmatic evolution at Batur volcanic field, Bali, Indonesia: petrological evidence for polybaric fractional crystallization and implications for caldera-forming eruptions. Journal of Volcanology and Geothermal Research, 138(3-4), 345-369.	SUNDA ARC	BALI	Caldera(s)	Batur			post	-8.24	-8.24	115.38	115.38	-8.24	115.38	s_B46 [7181]	52.9	0.8	18.9	9.2	8.6	4	0.2	0.9	3.1	0.2
Reubi, O., & Nicholls, I. A. (2004). Magmatic evolution at Batur volcanic field, Bali, Indonesia: petrological evidence for polybaric fractional crystallization and implications for caldera-forming eruptions. Journal of Volcanology and Geothermal Research, 138(3-4), 345-369.	SUNDA ARC	BALI	Caldera(s)	Batur			post	-8.24	-8.24	115.38	115.38	-8.24	115.38	s_B45 [7181]	62.1	0.7	17.3	5.9	4.9	1.6	0.2	1.8	4.4	0.3
Reubi, O., & Nicholls, I. A. (2004). Magmatic evolution at Batur volcanic field, Bali, Indonesia: petrological evidence for polybaric fractional crystallization and implications for caldera-forming eruptions. Journal of Volcanology and Geothermal Research, 138(3-4), 345-369.	SUNDA ARC	BALI	Caldera(s)	Batur			post	-8.24	-8.24	115.38	115.38	-8.24	115.38	s_1963 [7181]	53.4	1.1	18.7	8.6	8.9	3	0.2	1.2	3.8	0.2
Reubi, O., & Nicholls, I. A. (2004). Magmatic evolution at Batur volcanic field, Bali, Indonesia: petrological evidence for polybaric fractional crystallization and implications for caldera-forming eruptions. Journal of Volcanology and Geothermal Research, 138(3-4), 345-369.	SUNDA ARC	BALI	Caldera(s)	Batur			post	-8.24	-8.24	115.38	115.38	-8.24	115.38	s_230 [7181]	56.2	1.1	18.7	7.4	6.9	2.1	0.2	1.3	4.6	0.6
Reubi, O., & Nicholls, I. A. (2004). Magmatic evolution at Batur volcanic field, Bali, Indonesia: petrological evidence for polybaric fractional crystallization and implications for caldera-forming eruptions. Journal of Volcanology and Geothermal Research, 138(3-4), 345-369.	SUNDA ARC	BALI	Caldera(s)	Batur			post	-8.24	-8.24	115.38	115.38	-8.24	115.38	s_B7 [7181]	58.2	1	16.6	7.8	5.8	2.4	0.2	1.7	4.7	0.5
Reubi, O., & Nicholls, I. A. (2004). Magmatic evolution at Batur volcanic field, Bali, Indonesia: petrological evidence for polybaric fractional crystallization and implications for caldera-forming eruptions. Journal of Volcanology and Geothermal Research, 138(3-4), 345-369.	SUNDA ARC	BALI	Caldera(s)	Batur			post	-8.24	-8.24	115.38	115.38	-8.24	115.38	s_2.35 [7181]	67.8	0.5	15.4	4.1	2.1	0.5	0.2	3.3	5.4	0.1
Reubi, O., & Nicholls, I. A. (2004). Magmatic evolution at Batur volcanic field, Bali, Indonesia: petrological evidence for polybaric fractional crystallization and implications for caldera-forming eruptions. Journal of Volcanology and Geothermal Research, 138(3-4), 345-369.	SUNDA ARC	BALI	Caldera(s)	Batur			post	-8.24	-8.24	115.38	115.38	-8.24	115.38	s_B12 [7181]	71	0.4	16.5	3.4	1.4	0.4	0.1	2.2	3.9	0.1
Reubi, O., & Nicholls, I. A. (2005). Structure and dynamics of a silicic magmatic system associated with caldera-forming eruptions at Batur volcanic field, Bali, Indonesia. Journal of Petrology, 46(7), 1367-1391.	SUNDA ARC	BALI	Caldera(s)	Batur	UBUD IGNIMBRITE		post	-8.17	-8.83	114.8	115.2	-8.5	115	s_B19 [7743]	64.96	0.77	16.55	5.26	3.17	1.05	0.18	2.44	4.61	0.27
Reubi, O., & Nicholls, I. A. (2005). Structure and dynamics of a silicic magmatic system associated with caldera-forming eruptions at Batur volcanic field, Bali, Indonesia. Journal of Petrology, 46(7), 1367-1391.	SUNDA ARC	BALI	Caldera(s)	Batur	UBUD IGNIMBRITE		post	-8.17	-8.83	114.8	115.2	-8.5	115	s_B26 [7743]	64.32	0.74	15.97	5.03	3.04	1.06	0.19	4.85	3.8	0.27
Reubi, O., & Nicholls, I. A. (2005). Structure and dynamics of a silicic magmatic system associated with caldera-forming eruptions at Batur volcanic field, Bali, Indonesia. Journal of Petrology, 46(7), 1367-1391.	SUNDA ARC	BALI	Caldera(s)	Batur	UBUD IGNIMBRITE		post	-8.17	-8.83	114.8	115.2	-8.5	115	s_B27 [7743]	64.7	0.75	15.84	5.05	3.06	0.99	0.19	3.76	4.69	0.25
Reubi, O., & Nicholls, I. A. (2005). Structure and dynamics of a silicic magmatic system associated with caldera-forming eruptions at Batur volcanic field, Bali, Indonesia. Journal of Petrology, 46(7), 1367-1391.	SUNDA ARC	BALI	Caldera(s)	Batur	UBUD IGNIMBRITE		post	-8.17	-8.83	114.8	115.2	-8.5	115	s_#2.18 [7743]	64.29	0.78	15.97	5.53	3.38	0.98	0.19	2.58	5.24	0.27
Reubi, O., & Nicholls, I. A. (2005). Structure and dynamics of a silicic magmatic system associated with caldera-forming eruptions at Batur volcanic field, Bali, Indonesia. Journal of Petrology, 46(7), 1367-1391.	SUNDA ARC	BALI	Caldera(s)	Batur	UBUD IGNIMBRITE		post	-8.17	-8.83	114.8	115.2	-8.5	115	s_#2.19 [7743]	64.22	0.79	15.82	5.66	3.37	0.99	0.19	2.57	5.3	0.27
Reubi, O., & Nicholls, I. A. (2005). Structure and dynamics of a silicic magmatic system associated with caldera-forming eruptions at Batur volcanic field, Bali, Indonesia. Journal of Petrology, 46(7), 1367-1391.	SUNDA ARC	BALI	Caldera(s)	Batur	UBUD IGNIMBRITE		post	-8.17	-8.83	114.8	115.2	-8.5	115	s_#2.35 [7743]	67.81	0.54	15.37	4.06	2.08	0.49	0.17	3.29	5.44	0.13
Reubi, O., & Nicholls, I. A. (2005). Structure and dynamics of a silicic magmatic system associated with caldera-forming eruptions at Batur volcanic field, Bali, Indonesia. Journal of Petrology, 46(7), 1367-1391.	SUNDA ARC	BALI	Caldera(s)	Batur	UBUD IGNIMBRITE		post	-8.17	-8.83	114.8	115.2	-8.5	115	s_#2.36 [7743]	67.97	0.56	15.37	4.25	1.99	0.51	0.18	3.56	4.84	0.14
Reubi, O., & Nicholls, I. A. (2005). Structure and dynamics of a silicic magmatic system associated with caldera-forming eruptions at Batur volcanic field, Bali, Indonesia. Journal of Petrology, 46(7), 1367-1391.	SUNDA ARC	BALI	Caldera(s)	Batur	UBUD IGNIMBRITE		post	-8.17	-8.83	114.8	115.2	-8.5	115	s_#2.37 [7743]	67.94	0.55	15.62	4.01	2.07	0.55	0.17	3.66	4.64	0.14
Reubi, O., & Nicholls, I. A. (2005). Structure and dynamics of a silicic magmatic system associated with caldera-forming eruptions at Batur volcanic field, Bali, Indonesia. Journal of Petrology, 46(7), 1367-1391.	SUNDA ARC	BALI	Caldera(s)	Batur	UBUD IGNIMBRITE		post	-8.17	-8.83	114.8	115.2	-8.5	115	s_#2.38 [7743]	68.11	0.54	15.28	4.04	2.01	0.5	0.17	3.48	5.09	0.14
Reubi, O., & Nicholls, I. A. (2005). Structure and dynamics of a silicic magmatic system associated with caldera-forming eruptions at Batur volcanic field, Bali, Indonesia. Journal of Petrology, 46(7), 1367-1391.	SUNDA ARC	BALI	Caldera(s)	Batur	BUNBULAN LAVA DOME		post	-8.17	-8.83	114.8	115.2	-8.5	115	s_B6 [7743]	62.35	0.83	16.22	6.14	4.32	1.54	0.2	2.26	4.99	0.29
Reubi, O., & Nicholls, I. A. (2005). Structure and dynamics of a silicic magmatic system associated with caldera-forming eruptions at Batur volcanic field, Bali, Indonesia. Journal of Petrology, 46(7), 1367-1391.	SUNDA ARC	BALI	Caldera(s)	Batur	BUNBULAN LAVA DOME		post	-8.17	-8.83	114.8	115.2	-8.5	115	s_B7 [7743]	58.2	1.04	16.6	7.77	5.78	2.41	0.21	1.74	4.68	0.52
Reubi, O., & Nicholls, I. A. (2005). Structure and dynamics of a silicic magmatic system associated with caldera-forming eruptions at Batur volcanic field, Bali, Indonesia. Journal of Petrology, 46(7), 1367-1391.	SUNDA ARC	BALI	Caldera(s)	Batur	BUNBULAN LAVA DOME		post	-8.17	-8.83	114.8	115.2	-8.5	115	s_B11 [7743]	66.93	0.63	15.35	4.78	2.33	0.54	0.17	2.96	5.44	0.17
Reubi, O., & Nicholls, I. A. (2005). Structure and dynamics of a silicic magmatic system associated with caldera-forming eruptions at Batur volcanic field, Bali, Indonesia. Journal of Petrology, 46(7), 1367-1391.	SUNDA ARC	BALI	Caldera(s)	Batur	BUNBULAN LAVA DOME		post	-8.17	-8.83	114.8	115.2	-8.5	115	s_B12 [7743]	70.97	0.45	16.53	3.39	1.42	0.37	0.12	2.25	3.88	0.11
Reubi, O., & Nicholls, I. A. (2005). Structure and dynamics of a silicic magmatic system associated with caldera-forming eruptions at Batur volcanic field, Bali, Indonesia. Journal of Petrology, 46(7), 1367-1391.	SUNDA ARC	BALI	Caldera(s)	Batur	BUNBULAN LAVA DOME		post	-8.17	-8.83	114.8	115.2	-8.5	115	s_B52 [7743]	65.51	0.76	18	4.92	3.13	1.47	0.13	1.58	3.49	0.31
Reubi, O., & Nicholls, I. A. (2005). Structure and dynamics of a silicic magmatic system associated with caldera-forming eruptions at Batur volcanic field, Bali, Indonesia. Journal of Petrology, 46(7), 1367-1391.	SUNDA ARC	BALI	Caldera(s)	Batur	BUNBULAN LAVA DOME		post	-8.17	-8.83	114.8	115.2	-8.5	115	s_B53 [7743]	61.02	0.87	16.35	6.81	4.77	1.82	0.19	2.19	4.74	0.29
Reubi, O., & Nicholls, I. A. (2005). Structure and dynamics of a silicic magmatic system associated with caldera-forming eruptions at Batur volcanic field, Bali, Indonesia. Journal of Petrology, 46(7), 1367-1391.	SUNDA ARC	BALI	Caldera(s)	Batur	GUNUNHKAWI IGNIMBRITE		post	-8.17	-8.83	114.8	115.2	-8.5	115	s_B14 [7743]	62.3	0.88	16.23	6.23	4.18	1.49	0.2	2.31	5.02	0.32
Reubi, O., & Nicholls, I. A. (2005). Structure and dynamics of a silicic magmatic system associated with caldera-forming eruptions at Batur volcanic field, Bali, Indonesia. Journal of Petrology, 46(7), 1367-1391.	SUNDA ARC	BALI	Caldera(s)	Batur	GUNUNHKAWI IGNIMBRITE		post	-8.17	-8.83	114.8	115.2	-8.5	115	s_B16 [7743]	63.62	0.82	15.95	5.78	3.62	1.12	0.2	2.59	5.18	0.29
Reubi, O., & Nicholls, I. A. (2005). Structure and dynamics of a silicic magmatic system associated with caldera-forming eruptions at Batur volcanic field, Bali, Indonesia. Journal of Petrology, 46(7), 1367-1391.	SUNDA ARC	BALI	Caldera(s)	Batur	GUNUNHKAWI IGNIMBRITE		post	-8.17	-8.83	114.8	115.2	-8.5	115	s_B18 [7743]	63.91	0.78	15.93	5.74	3.5	1.08	0.2	2.66	5.11	0.26
Reubi, O., & Nicholls, I. A. (2005). Structure and dynamics of a silicic magmatic system associated with caldera-forming eruptions at Batur volcanic field, Bali, Indonesia. Journal of Petrology, 46(7), 1367-1391.	SUNDA ARC	BALI	Caldera(s)	Batur	GUNUNHKAWI IGNIMBRITE		post	-8.17	-8.83	114.8	115.2	-8.5	115	s_B28 [7743]	59.57	1.02	16.4	7.42	5.24	2.08	0.21	1.94	4.71	0.39
Reubi, O., & Nicholls, I. A. (2005). Structure and dynamics of a silicic magmatic system associated with caldera-forming eruptions at Batur volcanic field, Bali, Indonesia. Journal of Petrology, 46(7), 1367-1391.	SUNDA ARC	BALI	Caldera(s)	Batur	GUNUNHKAWI IGNIMBRITE		post	-8.17	-8.83	114.8	115.2	-8.5	115	s_B59 [7743]	63.21	0.81	16.06	6.04	3.95	1.44	0.2	2.35	4.8	0.29
Reubi, O., & Nicholls, I. A. (2005). Structure and dynamics of a silicic magmatic system associated with caldera-forming eruptions at Batur volcanic field, Bali, Indonesia. Journal of Petrology, 46(7), 1367-1391.	SUNDA ARC	BALI	Caldera(s)	Batur	GUNUNHKAWI IGNIMBRITE		post	-8.17	-8.83	114.8	115.2	-8.5	115	s_B62 [7743]	62.82	0.84	15.88	6.1	4.07	1.44	0.2	2.39	5.11	0.29
Reubi, O., & Nicholls, I. A. (2005). Structure and dynamics of a silicic magmatic system associated with caldera-forming eruptions at Batur volcanic field, Bali, Indonesia. Journal of Petrology, 46(7), 1367-1391.	SUNDA ARC	BALI	Caldera(s)	Batur	GUNUNHKAWI IGNIMBRITE		post	-8.17	-8.83	114.8	115.2	-8.5	115	s_#2.1 [7743]	67.17	0.54	15.5	4.66	2.27	0.49	0.2	3.08	5.29	0.13
Reubi, O., & Nicholls, I. A. (2005). Structure and dynamics of a silicic magmatic system associated with caldera-forming eruptions at Batur volcanic field, Bali, Indonesia. Journal of Petrology, 46(7), 1367-1391.	SUNDA ARC	BALI	Caldera(s)	Batur	GUNUNHKAWI IGNIMBRITE		post	-8.17	-8.83	114.8	115.2	-8.5	115	s_#2.12 [7743]	63.12	0.8	15.99	5.94	3.94	1.41	0.19	2.49	4.98	0.29
Reubi, O., & Nicholls, I. A. (2005). Structure and dynamics of a silicic magmatic system associated with caldera-forming eruptions at Batur volcanic field, Bali, Indonesia. Journal of Petrology, 46(7), 1367-1391.	SUNDA ARC	BALI	Caldera(s)	Batur	GUNUNHKAWI IGNIMBRITE		post	-8.17	-8.83	114.8	115.2	-8.5	115	s_#2.14 [7743]	62.6	0.83	16.14	6.11	4.13	1.5	0.2	2.37	4.98	0.29
Reubi, O., & Nicholls, I. A. (2005). Structure and dynamics of a silicic magmatic system associated with caldera-forming eruptions at Batur volcanic field, Bali, Indonesia. Journal of Petrology, 46(7), 1367-1391.	SUNDA ARC	BALI	Caldera(s)	Batur	GUNUNHKAWI IGNIMBRITE		post	-8.17	-8.83	114.8	115.2	-8.5	115	s_#2.30 [7743]	62.57	0.83	16.02	6.15	4.18	1.48	0.2	2.39	5	0.31
Reubi, O., & Nicholls, I. A. (2005). Structure and dynamics of a silicic magmatic system associated with caldera-forming eruptions at Batur volcanic field, Bali, Indonesia. Journal of Petrology, 46(7), 1367-1391.	SUNDA ARC	BALI	Caldera(s)	Batur	GUNUNHKAWI IGNIMBRITE		post	-8.17	-8.83	114.8	115.2	-8.5	115	s_#2.9 [7743]	63.17	0.77	16.71	5.39	3.94	1.11	0.2	2.48	5.17	0.3
Reubi, O., & Nicholls, I. A. (2005). Structure and dynamics of a silicic magmatic system associated with caldera-forming eruptions at Batur volcanic field, Bali, Indonesia. Journal of Petrology, 46(7), 1367-1391.	SUNDA ARC	BALI	Caldera(s)	Batur	GUNUNHKAWI IGNIMBRITE		post	-8.17	-8.83	114.8	115.2	-8.5	115	s_#2.28 [7743]	63.93	0.8	15.94	5.64	3.46	1.08	0.19	2.59	5.28	0.27
Reubi, O., & Nicholls, I. A. (2005). Structure and dynamics of a silicic magmatic system associated with caldera-forming eruptions at Batur volcanic field, Bali, Indonesia. Journal of Petrology, 46(7), 1367-1391.	SUNDA ARC	BALI	Caldera(s)	Batur	GUNUNHKAWI IGNIMBRITE		post	-8.17	-8.83	114.8	115.2	-8.5	115	s_#2.31 [7743]	56.15	1.06	18.69	7.43	6.86	2.11	0.23	1.32	4.59	0.55
Reubi, O., & Nicholls, I. A. (2005). Structure and dynamics of a silicic magmatic system associated with caldera-forming eruptions at Batur volcanic field, Bali, Indonesia. Journal of Petrology, 46(7), 1367-1391.	SUNDA ARC	BALI	Caldera(s)	Batur	PENELOKEN FALL DEPOSITS		post	-8.17	-8.83	114.8	115.2	-8.5	115	s_B78 [7743]	68.11	0.5	15.1	4.29	1.98	0.4	0.18	3.27	5.4	0.11
Reubi, O., & Nicholls, I. A. (2005). Structure and dynamics of a silicic magmatic system associated with caldera-forming eruptions at Batur volcanic field, Bali, Indonesia. Journal of Petrology, 46(7), 1367-1391.	SUNDA ARC	BALI	Caldera(s)	Batur	PENELOKEN FALL DEPOSITS		post	-8.17	-8.83	114.8	115.2	-8.5	115	s_B79 [7743]	68.35	0.47	15.17	4.23	2.02	0.34	0.18	3.28	5.18	0.1
Reubi, O., & Nicholls, I. A. (2005). Structure and dynamics of a silicic magmatic system associated with caldera-forming eruptions at Batur volcanic field, Bali, Indonesia. Journal of Petrology, 46(7), 1367-1391.	SUNDA ARC	BALI	Caldera(s)	Batur	PENELOKEN FALL DEPOSITS		post	-8.17	-8.83	114.8	115.2	-8.5	115	s_B80 [7743]	60.47	0.96	16.23	6.97	5.01	1.96	0.2	2.05	4.82	0.36
Reubi, O., & Nicholls, I. A. (2005). Structure and dynamics of a silicic magmatic system associated with caldera-forming eruptions at Batur volcanic field, Bali, Indonesia. Journal of Petrology, 46(7), 1367-1391.	SUNDA ARC	BALI	Caldera(s)	Batur	PENELOKEN FALL DEPOSITS		post	-8.17	-8.83	114.8	115.2	-8.5	115	s_#2.17 [7743]	60.79	0.88	15.92	6.89	4.71	1.72	0.22	2.33	5.27	0.31
Reubi, O., & Nicholls, I. A. (2005). Structure and dynamics of a silicic magmatic system associated with caldera-forming eruptions at Batur volcanic field, Bali, Indonesia. Journal of Petrology, 46(7), 1367-1391.	SUNDA ARC	BALI	Caldera(s)	Batur	PENULISAN		pre	-8.17	-8.83	114.8	115.2	-8.5	115	s_B81 [7743]	61.23	0.87	15.92	6.64	4.44	1.57	0.21	2.54	5.32	0.31
Reubi, O., & Nicholls, I. A. (2005). Structure and dynamics of a silicic magmatic system associated with caldera-forming eruptions at Batur volcanic field, Bali, Indonesia. Journal of Petrology, 46(7), 1367-1391.	SUNDA ARC	BALI	Caldera(s)	Batur	PENULISAN		pre	-8.17	-8.83	114.8	115.2	-8.5	115	s_#2.15 [7743]	62.45	0.83	16.14	6.19	4.24	1.55	0.2	2.31	4.93	0.3
Rubin, K. H., Wheller, G. E., Tanzer, M. O., Macdougall, J. D., Varne, R., & Finkel, R. (1989). 238U decay series systematics of young lavas from Batur volcano, Sunda Arc. Journal of volcanology and geothermal research, 38(3-4), 215-226.	SUNDA ARC	BALI	Caldera(s)	Batur	LAVA FLOW 1963		post	-8.24	-8.24	115.37	115.37	-8.24	115.37	s_67240 [3582]	53.2
Rubin, K. H., Wheller, G. E., Tanzer, M. O., Macdougall, J. D., Varne, R., & Finkel, R. (1989). 238U decay series systematics of young lavas from Batur volcano, Sunda Arc. Journal of volcanology and geothermal research, 38(3-4), 215-226.	SUNDA ARC	BALI	Caldera(s)	Batur	LAVA FLOW 1926		post	-8.24	-8.24	115.37	115.37	-8.24	115.37	s_67244 [3582]	51.4
Rubin, K. H., Wheller, G. E., Tanzer, M. O., Macdougall, J. D., Varne, R., & Finkel, R. (1989). 238U decay series systematics of young lavas from Batur volcano, Sunda Arc. Journal of volcanology and geothermal research, 38(3-4), 215-226.	SUNDA ARC	BALI	Caldera(s)	Batur	LAVA FLOW 1904		post	-8.24	-8.24	115.37	115.37	-8.24	115.37	s_67250 [3582]	51.8
Rubin, K. H., Wheller, G. E., Tanzer, M. O., Macdougall, J. D., Varne, R., & Finkel, R. (1989). 238U decay series systematics of young lavas from Batur volcano, Sunda Arc. Journal of volcanology and geothermal research, 38(3-4), 215-226.	SUNDA ARC	BALI	Caldera(s)	Batur	LAVA FLOW 1849		post	-8.24	-8.24	115.37	115.37	-8.24	115.37	s_67259 [3582]	53.8
Rubin, K. H., Wheller, G. E., Tanzer, M. O., Macdougall, J. D., Varne, R., & Finkel, R. (1989). 238U decay series systematics of young lavas from Batur volcano, Sunda Arc. Journal of volcanology and geothermal research, 38(3-4), 215-226.	SUNDA ARC	BALI	Caldera(s)	Batur	BOULDER ON SURFACE OF KINTAMANI TERRACE		post	-8.24	-8.24	115.37	115.37	-8.24	115.37	s_67328 [3582]	52.2
Rubin, K. H., Wheller, G. E., Tanzer, M. O., Macdougall, J. D., Varne, R., & Finkel, R. (1989). 238U decay series systematics of young lavas from Batur volcano, Sunda Arc. Journal of volcanology and geothermal research, 38(3-4), 215-226.	SUNDA ARC	BALI	Caldera(s)	Batur	KINTAMANI TERRACE		post	-8.24	-8.24	115.37	115.37	-8.24	115.37	s_67277 [3582]	66.8
Rubin, K. H., Wheller, G. E., Tanzer, M. O., Macdougall, J. D., Varne, R., & Finkel, R. (1989). 238U decay series systematics of young lavas from Batur volcano, Sunda Arc. Journal of volcanology and geothermal research, 38(3-4), 215-226.	SUNDA ARC	BALI	Caldera(s)	Batur	INNER CALDERA SCARP		post	-8.24	-8.24	115.37	115.37	-8.24	115.37	s_66637 [3582]	65.2
Rubin, K. H., Wheller, G. E., Tanzer, M. O., Macdougall, J. D., Varne, R., & Finkel, R. (1989). 238U decay series systematics of young lavas from Batur volcano, Sunda Arc. Journal of volcanology and geothermal research, 38(3-4), 215-226.	SUNDA ARC	BALI	Caldera(s)	Batur	INNER CALDERA SCARP		post	-8.24	-8.24	115.37	115.37	-8.24	115.37	s_66636 [3582]	66.6
Rubin, K. H., Wheller, G. E., Tanzer, M. O., Macdougall, J. D., Varne, R., & Finkel, R. (1989). 238U decay series systematics of young lavas from Batur volcano, Sunda Arc. Journal of volcanology and geothermal research, 38(3-4), 215-226.	SUNDA ARC	BALI	Caldera(s)	Batur	STRATIGRAPHICALLY BELOW LAVA DOME		post	-8.24	-8.24	115.37	115.37	-8.24	115.37	s_66631 [3582]	58.6
Frey, H. M., Lange, R. A., Hall, C. M., & Delgado-Granados, H. (2004). Magma eruption rates constrained by 40Ar/39Ar chronology and GIS for the Ceboruco–San Pedro volcanic field, western Mexico. Geological Society of America Bulletin, 116(3-4), 259-276.	MEXICAN VOLCANIC BELTS	NAYARIT	Stratovolcano(es)	Ceboruco-San Pedro	CEBORUCO-SAN PEDRO VOLCANIC FIELD			21.0713	21.0713	-104.646	-104.646	-104.646	21.0713	s_IXT-37 [7960]	51.8	1.75	16.8	9.9	8.15	6.12	0.15	1.42	3.7	0.47	0.16
Frey, H. M., Lange, R. A., Hall, C. M., & Delgado-Granados, H. (2004). Magma eruption rates constrained by 40Ar/39Ar chronology and GIS for the Ceboruco–San Pedro volcanic field, western Mexico. Geological Society of America Bulletin, 116(3-4), 259-276.	MEXICAN VOLCANIC BELTS	NAYARIT	Stratovolcano(es)	Ceboruco-San Pedro	CEBORUCO-SAN PEDRO VOLCANIC FIELD			21.0712	21.0712	-104.62	-104.62	-104.62	21.0712	s_IXT-41 [7960]	51.9	1.42	17.8	7.39	7.9	5.24	0.13	1.44	4.04	0.36	-0.15
Frey, H. M., Lange, R. A., Hall, C. M., & Delgado-Granados, H. (2004). Magma eruption rates constrained by 40Ar/39Ar chronology and GIS for the Ceboruco–San Pedro volcanic field, western Mexico. Geological Society of America Bulletin, 116(3-4), 259-276.	MEXICAN VOLCANIC BELTS	NAYARIT	Stratovolcano(es)	Ceboruco-San Pedro	CEBORUCO-SAN PEDRO VOLCANIC FIELD			21.1967	21.1967	-104.591	-104.591	-104.591	21.1967	s_IXT-1 [7960]	52.4	1.43	18	8.03	8.48	5.55	0.14	1.28	3.78	0.39	-0.11
Frey, H. M., Lange, R. A., Hall, C. M., & Delgado-Granados, H. (2004). Magma eruption rates constrained by 40Ar/39Ar chronology and GIS for the Ceboruco–San Pedro volcanic field, western Mexico. Geological Society of America Bulletin, 116(3-4), 259-276.	MEXICAN VOLCANIC BELTS	NAYARIT	Stratovolcano(es)	Ceboruco-San Pedro	CEBORUCO-SAN PEDRO VOLCANIC FIELD			21.2078	21.2078	-104.588	-104.588	-104.588	21.2078	s_IXT-47 [7960]	52.6	1.46	17.6	8.21	8.17	5.48	0.14	1.56	3.78	0.51	-0.14
Frey, H. M., Lange, R. A., Hall, C. M., & Delgado-Granados, H. (2004). Magma eruption rates constrained by 40Ar/39Ar chronology and GIS for the Ceboruco–San Pedro volcanic field, western Mexico. Geological Society of America Bulletin, 116(3-4), 259-276.	MEXICAN VOLCANIC BELTS	NAYARIT	Stratovolcano(es)	Ceboruco-San Pedro	CEBORUCO-SAN PEDRO VOLCANIC FIELD			21.0505	21.0505	-104.408	-104.408	-104.408	21.0505	s_IXT-45 [7960]	53.1	1.6	17.6	8.31	6.78	3.44	0.15	1.35	4.39	0.7	0.29
Frey, H. M., Lange, R. A., Hall, C. M., & Delgado-Granados, H. (2004). Magma eruption rates constrained by 40Ar/39Ar chronology and GIS for the Ceboruco–San Pedro volcanic field, western Mexico. Geological Society of America Bulletin, 116(3-4), 259-276.	MEXICAN VOLCANIC BELTS	NAYARIT	Stratovolcano(es)	Ceboruco-San Pedro	CEBORUCO-SAN PEDRO VOLCANIC FIELD			21.026	21.026	-104.394	-104.394	-104.394	21.026	s_IXT-43 [7960]	53.2	1.63	17.4	7.94	6.74	3.48	0.15	1.54	4.26	0.6	0.36
Frey, H. M., Lange, R. A., Hall, C. M., & Delgado-Granados, H. (2004). Magma eruption rates constrained by 40Ar/39Ar chronology and GIS for the Ceboruco–San Pedro volcanic field, western Mexico. Geological Society of America Bulletin, 116(3-4), 259-276.	MEXICAN VOLCANIC BELTS	NAYARIT	Stratovolcano(es)	Ceboruco-San Pedro	CEBORUCO-SAN PEDRO VOLCANIC FIELD			21.187	21.187	-104.557	-104.557	-104.557	21.187	s_IXT-25 [7960]	53.3	1.44	17.6	7.79	8.06	5.11	0.13	1.32	3.86	0.42	0.02
Frey, H. M., Lange, R. A., Hall, C. M., & Delgado-Granados, H. (2004). Magma eruption rates constrained by 40Ar/39Ar chronology and GIS for the Ceboruco–San Pedro volcanic field, western Mexico. Geological Society of America Bulletin, 116(3-4), 259-276.	MEXICAN VOLCANIC BELTS	NAYARIT	Stratovolcano(es)	Ceboruco-San Pedro	CEBORUCO-SAN PEDRO VOLCANIC FIELD			21.1395	21.1395	-104.764	-104.764	-104.764	21.1395	s_COMP-5 [7960]	54	1.98	16.5	7.41	6.96	4.19	0.16	1.73	3.93	0.58	0.31
Frey, H. M., Lange, R. A., Hall, C. M., & Delgado-Granados, H. (2004). Magma eruption rates constrained by 40Ar/39Ar chronology and GIS for the Ceboruco–San Pedro volcanic field, western Mexico. Geological Society of America Bulletin, 116(3-4), 259-276.	MEXICAN VOLCANIC BELTS	NAYARIT	Stratovolcano(es)	Ceboruco-San Pedro	CEBORUCO-SAN PEDRO VOLCANIC FIELD			21.2082	21.2082	-104.562	-104.562	-104.562	21.2082	s_IXT-7 [7960]	54.2	1.23	18.7	7.5	7.7	4.41	0.13	1.35	4.04	0.36	-0.07
Frey, H. M., Lange, R. A., Hall, C. M., & Delgado-Granados, H. (2004). Magma eruption rates constrained by 40Ar/39Ar chronology and GIS for the Ceboruco–San Pedro volcanic field, western Mexico. Geological Society of America Bulletin, 116(3-4), 259-276.	MEXICAN VOLCANIC BELTS	NAYARIT	Stratovolcano(es)	Ceboruco-San Pedro	CEBORUCO-SAN PEDRO VOLCANIC FIELD			21.1787	21.1787	-104.545	-104.545	-104.545	21.1787	s_IXT-27 [7960]	54.5	1.29	18	7.23	7.5	4.58	0.13	1.42	4.14	0.36	0.29
Frey, H. M., Lange, R. A., Hall, C. M., & Delgado-Granados, H. (2004). Magma eruption rates constrained by 40Ar/39Ar chronology and GIS for the Ceboruco–San Pedro volcanic field, western Mexico. Geological Society of America Bulletin, 116(3-4), 259-276.	MEXICAN VOLCANIC BELTS	NAYARIT	Stratovolcano(es)	Ceboruco-San Pedro	CEBORUCO-SAN PEDRO VOLCANIC FIELD			21.042	21.042	-104.758	-104.758	-104.758	21.042	s_COMP-20 [7960]	55.1	1.55	16.7	7.61	7	4.98	0.14	1.59	3.88	0.5	0.24
Frey, H. M., Lange, R. A., Hall, C. M., & Delgado-Granados, H. (2004). Magma eruption rates constrained by 40Ar/39Ar chronology and GIS for the Ceboruco–San Pedro volcanic field, western Mexico. Geological Society of America Bulletin, 116(3-4), 259-276.	MEXICAN VOLCANIC BELTS	NAYARIT	Stratovolcano(es)	Ceboruco-San Pedro	CEBORUCO-SAN PEDRO VOLCANIC FIELD			21.0688	21.0688	-104.445	-104.445	-104.445	21.0688	s_IXT-10 [7960]	55.8	1.27	17.9	7	7.4	3.85	0.13	1.35	4.17	0.34	0.46
Frey, H. M., Lange, R. A., Hall, C. M., & Delgado-Granados, H. (2004). Magma eruption rates constrained by 40Ar/39Ar chronology and GIS for the Ceboruco–San Pedro volcanic field, western Mexico. Geological Society of America Bulletin, 116(3-4), 259-276.	MEXICAN VOLCANIC BELTS	NAYARIT	Stratovolcano(es)	Ceboruco-San Pedro	CEBORUCO-SAN PEDRO VOLCANIC FIELD			21.1302	21.1302	-104.947	-104.947	-104.947	21.1302	s_COMP-11 [7960]	56.1	0.93	18.1	5.98	7.12	4.2	0.11	2.07	4.03	0.38	0.55
Frey, H. M., Lange, R. A., Hall, C. M., & Delgado-Granados, H. (2004). Magma eruption rates constrained by 40Ar/39Ar chronology and GIS for the Ceboruco–San Pedro volcanic field, western Mexico. Geological Society of America Bulletin, 116(3-4), 259-276.	MEXICAN VOLCANIC BELTS	NAYARIT	Stratovolcano(es)	Ceboruco-San Pedro	CEBORUCO-SAN PEDRO VOLCANIC FIELD			21.2177	21.2177	-104.593	-104.593	-104.593	21.2177	s_IXT-6 [7960]	56.4	1.37	17.9	7.79	6.33	2.99	0.15	1.52	4.55	0.5	0.03
Frey, H. M., Lange, R. A., Hall, C. M., & Delgado-Granados, H. (2004). Magma eruption rates constrained by 40Ar/39Ar chronology and GIS for the Ceboruco–San Pedro volcanic field, western Mexico. Geological Society of America Bulletin, 116(3-4), 259-276.	MEXICAN VOLCANIC BELTS	NAYARIT	Stratovolcano(es)	Ceboruco-San Pedro	CEBORUCO-SAN PEDRO VOLCANIC FIELD			21.1975	21.1975	-104.779	-104.779	-104.779	21.1975	s_COMP-45 [7960]	56.7	0.92	18.5	6.18	6.68	3.39	0.11	1.25	4.62	0.34	0.06
Frey, H. M., Lange, R. A., Hall, C. M., & Delgado-Granados, H. (2004). Magma eruption rates constrained by 40Ar/39Ar chronology and GIS for the Ceboruco–San Pedro volcanic field, western Mexico. Geological Society of America Bulletin, 116(3-4), 259-276.	MEXICAN VOLCANIC BELTS	NAYARIT	Stratovolcano(es)	Ceboruco-San Pedro	CEBORUCO-SAN PEDRO VOLCANIC FIELD			21.2083	21.2083	-104.684	-104.684	-104.684	21.2083	s_COMP-9 [7960]	56.8	1.49	17.7	7.65	6.21	3.22	0.15	1.47	4.74	0.53	-0.43
Frey, H. M., Lange, R. A., Hall, C. M., & Delgado-Granados, H. (2004). Magma eruption rates constrained by 40Ar/39Ar chronology and GIS for the Ceboruco–San Pedro volcanic field, western Mexico. Geological Society of America Bulletin, 116(3-4), 259-276.	MEXICAN VOLCANIC BELTS	NAYARIT	Stratovolcano(es)	Ceboruco-San Pedro	CEBORUCO-SAN PEDRO VOLCANIC FIELD			21.0342	21.0342	-104.358	-104.358	-104.358	21.0342	s_IXT-5 [7960]	57	0.95	18.1	6.36	7.25	4.18	0.11	1.71	3.88	0.33	0.45
Frey, H. M., Lange, R. A., Hall, C. M., & Delgado-Granados, H. (2004). Magma eruption rates constrained by 40Ar/39Ar chronology and GIS for the Ceboruco–San Pedro volcanic field, western Mexico. Geological Society of America Bulletin, 116(3-4), 259-276.	MEXICAN VOLCANIC BELTS	NAYARIT	Stratovolcano(es)	Ceboruco-San Pedro	CEBORUCO-SAN PEDRO VOLCANIC FIELD			21.0272	21.0272	-104.379	-104.379	-104.379	21.0272	s_IXT-44 [7960]	57.6	0.93	17.7	6.06	6.9	3.64	0.11	1.63	4.1	0.31	0.13
Frey, H. M., Lange, R. A., Hall, C. M., & Delgado-Granados, H. (2004). Magma eruption rates constrained by 40Ar/39Ar chronology and GIS for the Ceboruco–San Pedro volcanic field, western Mexico. Geological Society of America Bulletin, 116(3-4), 259-276.	MEXICAN VOLCANIC BELTS	NAYARIT	Stratovolcano(es)	Ceboruco-San Pedro	CEBORUCO-SAN PEDRO VOLCANIC FIELD			21.1287	21.1287	-104.946	-104.946	-104.946	21.1287	s_COMP-12 [7960]	58.4	0.84	17.9	5.49	6.2	3.14	0.11	1.71	4.24	0.31	0.57
Frey, H. M., Lange, R. A., Hall, C. M., & Delgado-Granados, H. (2004). Magma eruption rates constrained by 40Ar/39Ar chronology and GIS for the Ceboruco–San Pedro volcanic field, western Mexico. Geological Society of America Bulletin, 116(3-4), 259-276.	MEXICAN VOLCANIC BELTS	NAYARIT	Stratovolcano(es)	Ceboruco-San Pedro	CEBORUCO-SAN PEDRO VOLCANIC FIELD			21.1163	21.1163	-104.503	-104.503	-104.503	21.1163	s_IXT-15 [7960]	59.1	0.83	17.4	5.13	6.14	2.99	0.1	1.75	3.92	0.14	0.49
Frey, H. M., Lange, R. A., Hall, C. M., & Delgado-Granados, H. (2004). Magma eruption rates constrained by 40Ar/39Ar chronology and GIS for the Ceboruco–San Pedro volcanic field, western Mexico. Geological Society of America Bulletin, 116(3-4), 259-276.	MEXICAN VOLCANIC BELTS	NAYARIT	Stratovolcano(es)	Ceboruco-San Pedro	CEBORUCO-SAN PEDRO VOLCANIC FIELD			21.0712	21.0712	-104.62	-104.62	-104.62	21.0712	s_IXT-38 [7960]	59.6	0.91	17.4	6.07	5.68	2.6	0.13	1.55	4.59	0.41	0.47
Frey, H. M., Lange, R. A., Hall, C. M., & Delgado-Granados, H. (2004). Magma eruption rates constrained by 40Ar/39Ar chronology and GIS for the Ceboruco–San Pedro volcanic field, western Mexico. Geological Society of America Bulletin, 116(3-4), 259-276.	MEXICAN VOLCANIC BELTS	NAYARIT	Stratovolcano(es)	Ceboruco-San Pedro	CEBORUCO-SAN PEDRO VOLCANIC FIELD			21.115	21.115	-104.502	-104.502	-104.502	21.115	s_IXT-14 [7960]	59.6	0.82	17.1	5.31	5.94	2.85	0.09	1.86	4.05	0.24	0.81
Frey, H. M., Lange, R. A., Hall, C. M., & Delgado-Granados, H. (2004). Magma eruption rates constrained by 40Ar/39Ar chronology and GIS for the Ceboruco–San Pedro volcanic field, western Mexico. Geological Society of America Bulletin, 116(3-4), 259-276.	MEXICAN VOLCANIC BELTS	NAYARIT	Stratovolcano(es)	Ceboruco-San Pedro	CEBORUCO-SAN PEDRO VOLCANIC FIELD			21.2345	21.2345	-104.789	-104.789	-104.789	21.2345	s_COMP-47 [7960]	60.1	0.64	18.4	4.2	5.71	2.84	0.09	1.25	4.12	0.16	0.65
Frey, H. M., Lange, R. A., Hall, C. M., & Delgado-Granados, H. (2004). Magma eruption rates constrained by 40Ar/39Ar chronology and GIS for the Ceboruco–San Pedro volcanic field, western Mexico. Geological Society of America Bulletin, 116(3-4), 259-276.	MEXICAN VOLCANIC BELTS	NAYARIT	Stratovolcano(es)	Ceboruco-San Pedro	CEBORUCO-SAN PEDRO VOLCANIC FIELD			21.1048	21.1048	-104.695	-104.695	-104.695	21.1048	s_COMP-23 [7960]	60.4	0.66	17.9	4.64	6.02	3.09	0.09	2.09	3.74	0.2	0.94
Frey, H. M., Lange, R. A., Hall, C. M., & Delgado-Granados, H. (2004). Magma eruption rates constrained by 40Ar/39Ar chronology and GIS for the Ceboruco–San Pedro volcanic field, western Mexico. Geological Society of America Bulletin, 116(3-4), 259-276.	MEXICAN VOLCANIC BELTS	NAYARIT	Stratovolcano(es)	Ceboruco-San Pedro	CEBORUCO-SAN PEDRO VOLCANIC FIELD			21.1652	21.1652	-104.703	-104.703	-104.703	21.1652	s_COMP-4 [7960]	61.5	0.66	17.2	4.61	5.67	2.7	0.08	2.48	3.51	0.22	1.14
Frey, H. M., Lange, R. A., Hall, C. M., & Delgado-Granados, H. (2004). Magma eruption rates constrained by 40Ar/39Ar chronology and GIS for the Ceboruco–San Pedro volcanic field, western Mexico. Geological Society of America Bulletin, 116(3-4), 259-276.	MEXICAN VOLCANIC BELTS	NAYARIT	Stratovolcano(es)	Ceboruco-San Pedro	CEBORUCO-SAN PEDRO VOLCANIC FIELD			21.1547	21.1547	-104.785	-104.785	-104.785	21.1547	s_COMP-28 [7960]	63.4	0.55	17.2	3.52	4.86	2.2	0.07	2.51	3.73	0.1	1.08
Frey, H. M., Lange, R. A., Hall, C. M., & Delgado-Granados, H. (2004). Magma eruption rates constrained by 40Ar/39Ar chronology and GIS for the Ceboruco–San Pedro volcanic field, western Mexico. Geological Society of America Bulletin, 116(3-4), 259-276.	MEXICAN VOLCANIC BELTS	NAYARIT	Stratovolcano(es)	Ceboruco-San Pedro	CEBORUCO-SAN PEDRO VOLCANIC FIELD			21.1492	21.1492	-104.628	-104.628	-104.628	21.1492	s_IXT-53 [7960]	63.4	0.67	16.6	4.49	4.64	2.05	0.1	2.3	4.28	0.28	0.91
Frey, H. M., Lange, R. A., Hall, C. M., & Delgado-Granados, H. (2004). Magma eruption rates constrained by 40Ar/39Ar chronology and GIS for the Ceboruco–San Pedro volcanic field, western Mexico. Geological Society of America Bulletin, 116(3-4), 259-276.	MEXICAN VOLCANIC BELTS	NAYARIT	Stratovolcano(es)	Ceboruco-San Pedro	CEBORUCO-SAN PEDRO VOLCANIC FIELD			21.135	21.135	-104.817	-104.817	-104.817	21.135	s_COMP-39 [7960]	63.5	0.58	17.5	3.86	5.36	2.49	0.09	1.87	4.18	0.13	0.29
Frey, H. M., Lange, R. A., Hall, C. M., & Delgado-Granados, H. (2004). Magma eruption rates constrained by 40Ar/39Ar chronology and GIS for the Ceboruco–San Pedro volcanic field, western Mexico. Geological Society of America Bulletin, 116(3-4), 259-276.	MEXICAN VOLCANIC BELTS	NAYARIT	Stratovolcano(es)	Ceboruco-San Pedro	CEBORUCO-SAN PEDRO VOLCANIC FIELD			21.175	21.175	-104.867	-104.867	-104.867	21.175	s_COMP-42 [7960]	63.5	0.54	17.5	3.47	4.38	1.72	0.08	2.24	3.95	0.16	2.1
Frey, H. M., Lange, R. A., Hall, C. M., & Delgado-Granados, H. (2004). Magma eruption rates constrained by 40Ar/39Ar chronology and GIS for the Ceboruco–San Pedro volcanic field, western Mexico. Geological Society of America Bulletin, 116(3-4), 259-276.	MEXICAN VOLCANIC BELTS	NAYARIT	Stratovolcano(es)	Ceboruco-San Pedro	CEBORUCO-SAN PEDRO VOLCANIC FIELD			21.1382	21.1382	-104.697	-104.697	-104.697	21.1382	s_COMP-22 [7960]	63.8	0.54	16.1	3.63	4.67	1.92	0.07	3.08	3.22	0.15	1.42
Frey, H. M., Lange, R. A., Hall, C. M., & Delgado-Granados, H. (2004). Magma eruption rates constrained by 40Ar/39Ar chronology and GIS for the Ceboruco–San Pedro volcanic field, western Mexico. Geological Society of America Bulletin, 116(3-4), 259-276.	MEXICAN VOLCANIC BELTS	NAYARIT	Stratovolcano(es)	Ceboruco-San Pedro	CEBORUCO-SAN PEDRO VOLCANIC FIELD			21.0705	21.0705	-104.712	-104.712	-104.712	21.0705	s_COMP-24 [7960]	65.4	0.49	16.3	3.33	4.29	2	0.08	2.69	3.76	0.15	1.08
Frey, H. M., Lange, R. A., Hall, C. M., & Delgado-Granados, H. (2004). Magma eruption rates constrained by 40Ar/39Ar chronology and GIS for the Ceboruco–San Pedro volcanic field, western Mexico. Geological Society of America Bulletin, 116(3-4), 259-276.	MEXICAN VOLCANIC BELTS	NAYARIT	Stratovolcano(es)	Ceboruco-San Pedro	CEBORUCO-SAN PEDRO VOLCANIC FIELD			21.1633	21.1633	-104.75	-104.75	-104.75	21.1633	s_COMP-6 [7960]	67.1	0.39	15.9	2.22	3.64	1.48	0.07	2.35	4.21	0.07	1.68
Frey, H. M., Lange, R. A., Hall, C. M., & Delgado-Granados, H. (2004). Magma eruption rates constrained by 40Ar/39Ar chronology and GIS for the Ceboruco–San Pedro volcanic field, western Mexico. Geological Society of America Bulletin, 116(3-4), 259-276.	MEXICAN VOLCANIC BELTS	NAYARIT	Stratovolcano(es)	Ceboruco-San Pedro	CEBORUCO-SAN PEDRO VOLCANIC FIELD			21.1943	21.1943	-104.575	-104.575	-104.575	21.1943	s_IXT-66 [7960]	67.9	0.41	16.1	2.35	2.44	0.78	0.1	2.67	5.27	0.16	0.64
Frey, H. M., Lange, R. A., Hall, C. M., & Delgado-Granados, H. (2004). Magma eruption rates constrained by 40Ar/39Ar chronology and GIS for the Ceboruco–San Pedro volcanic field, western Mexico. Geological Society of America Bulletin, 116(3-4), 259-276.	MEXICAN VOLCANIC BELTS	NAYARIT	Stratovolcano(es)	Ceboruco-San Pedro	CEBORUCO-SAN PEDRO VOLCANIC FIELD			21.15	21.15	-104.5	-104.5	-104.5	21.15	s_IXT-31 [7960]	69.6	0.26	15.4	1.94	1.47	0.36	0.1	3.16	5.53	0.09	0.83
Frey, H. M., Lange, R. A., Hall, C. M., & Delgado-Granados, H. (2004). Magma eruption rates constrained by 40Ar/39Ar chronology and GIS for the Ceboruco–San Pedro volcanic field, western Mexico. Geological Society of America Bulletin, 116(3-4), 259-276.	MEXICAN VOLCANIC BELTS	NAYARIT	Stratovolcano(es)	Ceboruco-San Pedro	CEBORUCO-SAN PEDRO VOLCANIC FIELD			21.1965	21.1965	-104.78	-104.78	-104.78	21.1965	s_COMP-46 [7960]	69.5	0.36	15.2	2.15	2.5	0.71	0.07	2.89	4.44	0.14	2.18
Frey, H. M., Lange, R. A., Hall, C. M., & Delgado-Granados, H. (2004). Magma eruption rates constrained by 40Ar/39Ar chronology and GIS for the Ceboruco–San Pedro volcanic field, western Mexico. Geological Society of America Bulletin, 116(3-4), 259-276.	MEXICAN VOLCANIC BELTS	NAYARIT	Stratovolcano(es)	Ceboruco-San Pedro	CEBORUCO-SAN PEDRO VOLCANIC FIELD			21.1017	21.1017	-104.657	-104.657	-104.657	21.1017	s_IXT-56 [7960]	69.7	0.32	14.8	1.9	2.2	0.64	0.07	2.5	4.57	0.07	2.72
Frey, H. M., Lange, R. A., Hall, C. M., & Delgado-Granados, H. (2004). Magma eruption rates constrained by 40Ar/39Ar chronology and GIS for the Ceboruco–San Pedro volcanic field, western Mexico. Geological Society of America Bulletin, 116(3-4), 259-276.	MEXICAN VOLCANIC BELTS	NAYARIT	Stratovolcano(es)	Ceboruco-San Pedro	CEBORUCO-SAN PEDRO VOLCANIC FIELD			21.1817	21.1817	-104.553	-104.553	-104.553	21.1817	s_IXT-26 [7960]	70.5	0.16	15.2	2.2	0.85	0.15	0.09	3.87	5.49	0.06	1.48
Frey, H. M., Lange, R. A., Hall, C. M., & Delgado-Granados, H. (2004). Magma eruption rates constrained by 40Ar/39Ar chronology and GIS for the Ceboruco–San Pedro volcanic field, western Mexico. Geological Society of America Bulletin, 116(3-4), 259-276.	MEXICAN VOLCANIC BELTS	NAYARIT	Stratovolcano(es)	Ceboruco-San Pedro	CEBORUCO-SAN PEDRO VOLCANIC FIELD			21.1562	21.1562	-104.708	-104.708	-104.708	21.1562	s_COMP-2 [7960]	71	0.33	14.9	2.15	2.42	0.44	0.06	2.51	4.67	0.12	0.56
Frey, H. M., Lange, R. A., Hall, C. M., & Delgado-Granados, H. (2004). Magma eruption rates constrained by 40Ar/39Ar chronology and GIS for the Ceboruco–San Pedro volcanic field, western Mexico. Geological Society of America Bulletin, 116(3-4), 259-276.	MEXICAN VOLCANIC BELTS	NAYARIT	Stratovolcano(es)	Ceboruco-San Pedro	CEBORUCO-SAN PEDRO VOLCANIC FIELD			21.1935	21.1935	-104.723	-104.723	-104.723	21.1935	s_COMP-7 [7960]	72.3	0.31	14.9	1.62	2.41	0.87	0.06	2.83	4.33	0.06	1.01
Frey, H. M., Lange, R. A., Hall, C. M., & Delgado-Granados, H. (2004). Magma eruption rates constrained by 40Ar/39Ar chronology and GIS for the Ceboruco–San Pedro volcanic field, western Mexico. Geological Society of America Bulletin, 116(3-4), 259-276.	MEXICAN VOLCANIC BELTS	NAYARIT	Stratovolcano(es)	Ceboruco-San Pedro	CEBORUCO-SAN PEDRO VOLCANIC FIELD			21.1787	21.1787	-104.545	-104.545	-104.545	21.1787	s_IXT-32 [7960]	74.9	0.09	13.5	1.31	0.49	0.05	0.06	4.24	4.99	0.02	0.43
Nelson, S. A. (1980). Geology and petrology of Volcan Ceboruco, Nayarit, Mexico. Geological Society of America Bulletin, 91(11_Part_II), 2290-2431.	MEXICAN VOLCANIC BELTS	NAYARIT	Stratovolcano(es)	Ceboruco-San Pedro	STRATOVOLCANO, OUTER CALDERA WALL NEAR SHARP BEND IN JALA-CEBORUCO ROAD, 0.25 KM AFTER ROAD ENTERS OUTER CALDERA			21.12	21.12	-104.33	-104.33	-104.33	21.12	s_47 [5189]	57.9	1.08	17.33		6.53	3.03	0.11	1.75	4.14	0.28
Nelson, S. A. (1980). Geology and petrology of Volcan Ceboruco, Nayarit, Mexico. Geological Society of America Bulletin, 91(11_Part_II), 2290-2431.	MEXICAN VOLCANIC BELTS	NAYARIT	Stratovolcano(es)	Ceboruco-San Pedro	STRATOVOLCANO, OUTER FLANKS OF CEBORUCO ON THE JALA-CEBORUCO ROAD, NW OF CERRO PEDREGOSO DOME			21.12	21.12	-104.33	-104.33	-104.33	21.12	s_66 [5189]	59.45	0.87	17.36		6.31	3.08	0.1	1.86	4.06	0.15
Nelson, S. A. (1980). Geology and petrology of Volcan Ceboruco, Nayarit, Mexico. Geological Society of America Bulletin, 91(11_Part_II), 2290-2431.	MEXICAN VOLCANIC BELTS	NAYARIT	Stratovolcano(es)	Ceboruco-San Pedro	STRATOVOLCANO, BENEATH CEBORUQUITO FLOW, NEAR INTERSECTION OF THE FORMER WITH THE CERRO PEDREGOSO DOME			21.12	21.12	-104.33	-104.33	-104.33	21.12	s_136 [5189]	56.04	1.67	16.95		6.21	2.87	0.18	1.75	4.8	0.64
Nelson, S. A. (1980). Geology and petrology of Volcan Ceboruco, Nayarit, Mexico. Geological Society of America Bulletin, 91(11_Part_II), 2290-2431.	MEXICAN VOLCANIC BELTS	NAYARIT	Stratovolcano(es)	Ceboruco-San Pedro	STRATOVOLCANO, NEAR TOP OF CERRO POCHETERO DOME			21.12	21.12	-104.33	-104.33	-104.33	21.12	s_105 [5189]	61.87	1.07	16.97		3.86	1.58	0.17	2.44	5.56	0.28
Nelson, S. A. (1980). Geology and petrology of Volcan Ceboruco, Nayarit, Mexico. Geological Society of America Bulletin, 91(11_Part_II), 2290-2431.	MEXICAN VOLCANIC BELTS	NAYARIT	Stratovolcano(es)	Ceboruco-San Pedro	STRATOVOLCANO, NEAR TOP OF CERRO POCHETERO DOME			21.12	21.12	-104.33	-104.33	-104.33	21.12	s_104 [5189]	73.78	0.12	13.8		0.55	0.03	0.07	4.45	5.21	0
Nelson, S. A. (1980). Geology and petrology of Volcan Ceboruco, Nayarit, Mexico. Geological Society of America Bulletin, 91(11_Part_II), 2290-2431.	MEXICAN VOLCANIC BELTS	NAYARIT	Stratovolcano(es)	Ceboruco-San Pedro	STRATOVOLCANO, SW FLANKS OF CERRO PEDREGOSO DOME			21.12	21.12	-104.33	-104.33	-104.33	21.12	s_122 [5189]	69.23	0.32	15.55		1.48	0.37	0.11	3.3	5.59	0.08
Nelson, S. A. (1980). Geology and petrology of Volcan Ceboruco, Nayarit, Mexico. Geological Society of America Bulletin, 91(11_Part_II), 2290-2431.	MEXICAN VOLCANIC BELTS	NAYARIT	Stratovolcano(es)	Ceboruco-San Pedro	STRATOVOLCANO, LOWER UNIT OF MARQUESADO ASH DEPOSIT, IN VALLEY S OF THE VILLAGE OF MARQUESADO			21.12	21.12	-104.33	-104.33	-104.33	21.12	s_353 [5189]	67.5	0.32	15.29		1.82	0.53	0.1	3.29	5.07	0.17
Nelson, S. A. (1980). Geology and petrology of Volcan Ceboruco, Nayarit, Mexico. Geological Society of America Bulletin, 91(11_Part_II), 2290-2431.	MEXICAN VOLCANIC BELTS	NAYARIT	Stratovolcano(es)	Ceboruco-San Pedro	STRATOVOLCANO, JALA PUMICE AIR-FALL UNITS, 10 KM NW OF THE VILLAGE OF JALA			21.12	21.12	-104.33	-104.33	-104.33	21.12	s_364 [5189]	68.37	0.3	15.4		1.51	0.37	0.1	3.22	5.3	0.09
Nelson, S. A. (1980). Geology and petrology of Volcan Ceboruco, Nayarit, Mexico. Geological Society of America Bulletin, 91(11_Part_II), 2290-2431.	MEXICAN VOLCANIC BELTS	NAYARIT	Stratovolcano(es)	Ceboruco-San Pedro	STRATOVOLCANO, JALA PUMICE AIR-FALL UNITS, 10 KM NW OF THE VILLAGE OF JALA			21.12	21.12	-104.33	-104.33	-104.33	21.12	s_346 [5189]	67.42	0.42	15.75		1.67	0.69	0.1	3.08	5.32	0.11
Nelson, S. A. (1980). Geology and petrology of Volcan Ceboruco, Nayarit, Mexico. Geological Society of America Bulletin, 91(11_Part_II), 2290-2431.	MEXICAN VOLCANIC BELTS	NAYARIT	Stratovolcano(es)	Ceboruco-San Pedro	STRATOVOLCANO, JALA PUMICE AIR-FALL UNITS, 10 KM NW OF THE VILLAGE OF JALA			21.12	21.12	-104.33	-104.33	-104.33	21.12	s_348 [5189]	67.63	0.38	15.73		1.77	0.61	0.1	3.05	5.22	0.1
Nelson, S. A. (1980). Geology and petrology of Volcan Ceboruco, Nayarit, Mexico. Geological Society of America Bulletin, 91(11_Part_II), 2290-2431.	MEXICAN VOLCANIC BELTS	NAYARIT	Stratovolcano(es)	Ceboruco-San Pedro	STRATOVOLCANO, SOUTHERN WALL OF INNER CALDERA, INTERIOR OF THE DOS EQUIS DOME			21.12	21.12	-104.33	-104.33	-104.33	21.12	s_55 [5189]	63.62	0.89	17.11		3.76	1.62	0.09	2.42	5.24	0.32
Nelson, S. A. (1980). Geology and petrology of Volcan Ceboruco, Nayarit, Mexico. Geological Society of America Bulletin, 91(11_Part_II), 2290-2431.	MEXICAN VOLCANIC BELTS	NAYARIT	Stratovolcano(es)	Ceboruco-San Pedro	STRATOVOLCANO, COPALES LAVA FLOW, NEAR MEXICAN HIGHWAY 15, 1.5 KM E OF COPALES			21.12	21.12	-104.33	-104.33	-104.33	21.12	s_106 [5189]	63.99	0.81	16.67		3.66	1.38	0.12	2.44	5.36	0.4
Nelson, S. A. (1980). Geology and petrology of Volcan Ceboruco, Nayarit, Mexico. Geological Society of America Bulletin, 91(11_Part_II), 2290-2431.	MEXICAN VOLCANIC BELTS	NAYARIT	Stratovolcano(es)	Ceboruco-San Pedro	STRATOVOLCANO, EL CENTRO DOME, NEAR TOP ON SOUTH SIDE			21.12	21.12	-104.33	-104.33	-104.33	21.12	s_33 [5189]	60.39	1.18	16.75		5.23	2.29	0.12	2.12	4.64	0.32
Nelson, S. A. (1980). Geology and petrology of Volcan Ceboruco, Nayarit, Mexico. Geological Society of America Bulletin, 91(11_Part_II), 2290-2431.	MEXICAN VOLCANIC BELTS	NAYARIT	Stratovolcano(es)	Ceboruco-San Pedro	STRATOVOLCANO, SMALL FLOW ON INNER CALDERA FLOOR, NE OF EL CENTRO			21.12	21.12	-104.33	-104.33	-104.33	21.12	s_15 [5189]	60.57	1.18	16.64		5.04	2.38	0.13	2.15	4.65	0.4
Nelson, S. A. (1980). Geology and petrology of Volcan Ceboruco, Nayarit, Mexico. Geological Society of America Bulletin, 91(11_Part_II), 2290-2431.	MEXICAN VOLCANIC BELTS	NAYARIT	Stratovolcano(es)	Ceboruco-San Pedro	STRATOVOLCANO, DARK ANDESITE FLOW AT TOP OF EL CENTRO DOME			21.12	21.12	-104.33	-104.33	-104.33	21.12	s_30 [5189]	61.05	1.21	16.58		5.1	2.16	0.14	2.18	4.63	0.35
Nelson, S. A. (1980). Geology and petrology of Volcan Ceboruco, Nayarit, Mexico. Geological Society of America Bulletin, 91(11_Part_II), 2290-2431.	MEXICAN VOLCANIC BELTS	NAYARIT	Stratovolcano(es)	Ceboruco-San Pedro	STRATOVOLCANO, COAPAN LAVA FLOW, NEAR EL CAJON			21.12	21.12	-104.33	-104.33	-104.33	21.12	s_133 [5189]	60.36	1.3	16.5		5.21	2.38	0.15	2.19	4.58	0.38
Nelson, S. A. (1980). Geology and petrology of Volcan Ceboruco, Nayarit, Mexico. Geological Society of America Bulletin, 91(11_Part_II), 2290-2431.	MEXICAN VOLCANIC BELTS	NAYARIT	Stratovolcano(es)	Ceboruco-San Pedro	STRATOVOLCANO, COAPAN LAVA FLOW, 1 KM W OF THE VILLAGE OF COAPAN			21.12	21.12	-104.33	-104.33	-104.33	21.12	s_117 [5189]	60.86	1.26	16.84		5.21	2.24	0.15	2.08	4.68	0.5
Nelson, S. A. (1980). Geology and petrology of Volcan Ceboruco, Nayarit, Mexico. Geological Society of America Bulletin, 91(11_Part_II), 2290-2431.	MEXICAN VOLCANIC BELTS	NAYARIT	Stratovolcano(es)	Ceboruco-San Pedro	STRATOVOLCANO, EL NORTE LAVA FLOW, 200 M S OF MICROWAVE STATION			21.12	21.12	-104.33	-104.33	-104.33	21.12	s_1 [5189]	60.9	1.21	16.69		5.1	2.22	0.12	2.19	4.79	0.33
Nelson, S. A. (1980). Geology and petrology of Volcan Ceboruco, Nayarit, Mexico. Geological Society of America Bulletin, 91(11_Part_II), 2290-2431.	MEXICAN VOLCANIC BELTS	NAYARIT	Stratovolcano(es)	Ceboruco-San Pedro	STRATOVOLCANO, CEBORUCO LAVA FLOW, AT ITS INTERSECTION WITH MEXICAN HIGHWAY 15			21.12	21.12	-104.33	-104.33	-104.33	21.12	s_61 [5189]	59.61	1.35	16.83		5.76	2.74	0.11	2.02	4.42	0.3
Nelson, S. A. (1980). Geology and petrology of Volcan Ceboruco, Nayarit, Mexico. Geological Society of America Bulletin, 91(11_Part_II), 2290-2431.	MEXICAN VOLCANIC BELTS	NAYARIT	Stratovolcano(es)	Ceboruco-San Pedro	STRATOVOLCANO, TOE OF SMALL BULBOUS DACITE FLOW WHOSE VENT OCCURS ON THE EASTERN MARGIN OF THE INNER CALDERA			21.12	21.12	-104.33	-104.33	-104.33	21.12	s_3 [5189]	68.17	0.59	15.29		1.99	0.69	0.08	3.78	5.3	0.12
Nelson, S. A. (1980). Geology and petrology of Volcan Ceboruco, Nayarit, Mexico. Geological Society of America Bulletin, 91(11_Part_II), 2290-2431.	MEXICAN VOLCANIC BELTS	NAYARIT	Stratovolcano(es)	Ceboruco-San Pedro	STRATOVOLCANO, S OF ELLIPTICAL CRATER ON W SIDE OF CEBORUCO			21.12	21.12	-104.33	-104.33	-104.33	21.12	s_67 [5189]	68.03	0.64	15.36		2.11	0.66	0.08	3.36	5.21	0.11
Nelson, S. A. (1980). Geology and petrology of Volcan Ceboruco, Nayarit, Mexico. Geological Society of America Bulletin, 91(11_Part_II), 2290-2431.	MEXICAN VOLCANIC BELTS	NAYARIT	Stratovolcano(es)	Ceboruco-San Pedro	STRATOVOLCANO, LEVEE NEAR TOP OF THE MAIN LOBE OF THE 1870 FLOW, 20 M W OF WEST SIDE OF ELLIPTICAL CRATER			21.12	21.12	-104.33	-104.33	-104.33	21.12	s_113 [5189]	67.91	0.61	15.23		2.09	0.7	0.09	3.73	5.31	0.14
Nelson, S. A. (1980). Geology and petrology of Volcan Ceboruco, Nayarit, Mexico. Geological Society of America Bulletin, 91(11_Part_II), 2290-2431.	MEXICAN VOLCANIC BELTS	NAYARIT	Stratovolcano(es)	Ceboruco-San Pedro	STRATOVOLCANO, DARK LAVA TONGUE, LAST-ERUPTED MATERIAL OF 1870 FLOW, 40 M BELOW VENT			21.12	21.12	-104.33	-104.33	-104.33	21.12	s_181 [5189]	67.61	0.65	15.31		2.12	0.71	0.08	3.51	5.14	0.13
Ancellin, M. A., Samaniego, P., Vlastélic, I., Nauret, F., Gannoun, A., & Hidalgo, S. (2017). Across‐arc versus along‐arc S r‐Nd‐Pb isotope variations in the E cuadorian volcanic arc. Geochemistry, Geophysics, Geosystems, 18(3), 1163-1188.	ANDEAN ARC	ECUADOR	Stratovolcano(es)	Chimborazo				-1.47	-1.47	-78.82	-78.82	-1.47	-78.82	s_CH 100 [20960]	60	0.74	17.1	0	6	3.15	0.09	1.37	4.37	0.2	0.42
Ancellin, M. A., Samaniego, P., Vlastélic, I., Nauret, F., Gannoun, A., & Hidalgo, S. (2017). Across‐arc versus along‐arc S r‐Nd‐Pb isotope variations in the E cuadorian volcanic arc. Geochemistry, Geophysics, Geosystems, 18(3), 1163-1188.	ANDEAN ARC	ECUADOR	Stratovolcano(es)	Chimborazo				-1.47	-1.47	-78.82	-78.82	-1.47	-78.82	s_CH 101 [20960]	60.7	0.78	17.25	0	5.65	2.69	0.09	1.34	4.55	0.22	0.4
Ancellin, M. A., Samaniego, P., Vlastélic, I., Nauret, F., Gannoun, A., & Hidalgo, S. (2017). Across‐arc versus along‐arc S r‐Nd‐Pb isotope variations in the E cuadorian volcanic arc. Geochemistry, Geophysics, Geosystems, 18(3), 1163-1188.	ANDEAN ARC	ECUADOR	Stratovolcano(es)	Chimborazo				-1.47	-1.47	-78.82	-78.82	-1.47	-78.82	s_CH 102 [20960]	62.8	0.65	15.8	0	5.22	3.52	0.09	1.84	3.92	0.19	0.38
Ancellin, M. A., Samaniego, P., Vlastélic, I., Nauret, F., Gannoun, A., & Hidalgo, S. (2017). Across‐arc versus along‐arc S r‐Nd‐Pb isotope variations in the E cuadorian volcanic arc. Geochemistry, Geophysics, Geosystems, 18(3), 1163-1188.	ANDEAN ARC	ECUADOR	Stratovolcano(es)	Chimborazo				-1.47	-1.47	-78.82	-78.82	-1.47	-78.82	s_CH 103 [20960]	60.2	0.72	16.5	0	5.8	3.62	0.09	1.77	4.06	0.22	0.66
Ancellin, M. A., Samaniego, P., Vlastélic, I., Nauret, F., Gannoun, A., & Hidalgo, S. (2017). Across‐arc versus along‐arc S r‐Nd‐Pb isotope variations in the E cuadorian volcanic arc. Geochemistry, Geophysics, Geosystems, 18(3), 1163-1188.	ANDEAN ARC	ECUADOR	Stratovolcano(es)	Chimborazo				-1.47	-1.47	-78.82	-78.82	-1.47	-78.82	s_CH 104 [20960]	60.7	0.73	16.67	0	5.65	3.5	0.09	1.77	4.2	0.22	-0.06
Ancellin, M. A., Samaniego, P., Vlastélic, I., Nauret, F., Gannoun, A., & Hidalgo, S. (2017). Across‐arc versus along‐arc S r‐Nd‐Pb isotope variations in the E cuadorian volcanic arc. Geochemistry, Geophysics, Geosystems, 18(3), 1163-1188.	ANDEAN ARC	ECUADOR	Stratovolcano(es)	Chimborazo				-1.47	-1.47	-78.82	-78.82	-1.47	-78.82	s_CH 105 [20960]	61.4	0.72	16.68	0	5.65	3.12	0.09	1.69	4.2	0.22	0.31
Ancellin, M. A., Samaniego, P., Vlastélic, I., Nauret, F., Gannoun, A., & Hidalgo, S. (2017). Across‐arc versus along‐arc S r‐Nd‐Pb isotope variations in the E cuadorian volcanic arc. Geochemistry, Geophysics, Geosystems, 18(3), 1163-1188.	ANDEAN ARC	ECUADOR	Stratovolcano(es)	Chimborazo				-1.47	-1.47	-78.82	-78.82	-1.47	-78.82	s_CH 106 [20960]	58	0.84	18	0	6.5	3.28	0.11	1.36	4.25	0.25	0.1
Ancellin, M. A., Samaniego, P., Vlastélic, I., Nauret, F., Gannoun, A., & Hidalgo, S. (2017). Across‐arc versus along‐arc S r‐Nd‐Pb isotope variations in the E cuadorian volcanic arc. Geochemistry, Geophysics, Geosystems, 18(3), 1163-1188.	ANDEAN ARC	ECUADOR	Stratovolcano(es)	Chimborazo				-1.47	-1.47	-78.82	-78.82	-1.47	-78.82	s_CH 107C [20960]	57.75	0.86	17.75	0	6.58	3.09	0.11	1.23	4.42	0.26	0.34
Ancellin, M. A., Samaniego, P., Vlastélic, I., Nauret, F., Gannoun, A., & Hidalgo, S. (2017). Across‐arc versus along‐arc S r‐Nd‐Pb isotope variations in the E cuadorian volcanic arc. Geochemistry, Geophysics, Geosystems, 18(3), 1163-1188.	ANDEAN ARC	ECUADOR	Stratovolcano(es)	Chimborazo				-1.47	-1.47	-78.82	-78.82	-1.47	-78.82	s_CH 107E [20960]	56.5	0.87	17.2	0	7.22	4.1	0.12	1.04	3.95	0.21	0.5
Ancellin, M. A., Samaniego, P., Vlastélic, I., Nauret, F., Gannoun, A., & Hidalgo, S. (2017). Across‐arc versus along‐arc S r‐Nd‐Pb isotope variations in the E cuadorian volcanic arc. Geochemistry, Geophysics, Geosystems, 18(3), 1163-1188.	ANDEAN ARC	ECUADOR	Stratovolcano(es)	Chimborazo				-1.47	-1.47	-78.82	-78.82	-1.47	-78.82	s_CH 107G [20960]	57.8	0.83	17.35	0	6.8	3.62	0.11	1.16	4.13	0.23	0.72
Ancellin, M. A., Samaniego, P., Vlastélic, I., Nauret, F., Gannoun, A., & Hidalgo, S. (2017). Across‐arc versus along‐arc S r‐Nd‐Pb isotope variations in the E cuadorian volcanic arc. Geochemistry, Geophysics, Geosystems, 18(3), 1163-1188.	ANDEAN ARC	ECUADOR	Stratovolcano(es)	Chimborazo				-1.47	-1.47	-78.82	-78.82	-1.47	-78.82	s_CH 107H [20960]	56.6	0.89	17.5	0	7.2	3.79	0.12	1.16	4.11	0.27	0.55
Ancellin, M. A., Samaniego, P., Vlastélic, I., Nauret, F., Gannoun, A., & Hidalgo, S. (2017). Across‐arc versus along‐arc S r‐Nd‐Pb isotope variations in the E cuadorian volcanic arc. Geochemistry, Geophysics, Geosystems, 18(3), 1163-1188.	ANDEAN ARC	ECUADOR	Stratovolcano(es)	Chimborazo				-1.47	-1.47	-78.82	-78.82	-1.47	-78.82	s_CH 107J [20960]	56.5	0.82	17	0	7.4	4.41	0.12	1.1	3.9	0.24	0.64
Ancellin, M. A., Samaniego, P., Vlastélic, I., Nauret, F., Gannoun, A., & Hidalgo, S. (2017). Across‐arc versus along‐arc S r‐Nd‐Pb isotope variations in the E cuadorian volcanic arc. Geochemistry, Geophysics, Geosystems, 18(3), 1163-1188.	ANDEAN ARC	ECUADOR	Stratovolcano(es)	Chimborazo				-1.47	-1.47	-78.82	-78.82	-1.47	-78.82	s_CH 109 [20960]	61	0.66	17.22	0	5.62	2.59	0.09	1.38	4.36	0.21	0.83
Ancellin, M. A., Samaniego, P., Vlastélic, I., Nauret, F., Gannoun, A., & Hidalgo, S. (2017). Across‐arc versus along‐arc S r‐Nd‐Pb isotope variations in the E cuadorian volcanic arc. Geochemistry, Geophysics, Geosystems, 18(3), 1163-1188.	ANDEAN ARC	ECUADOR	Stratovolcano(es)	Chimborazo				-1.47	-1.47	-78.82	-78.82	-1.47	-78.82	s_CH 110 [20960]	61	0.68	17	0	5.67	2.67	0.09	1.51	4.23	0.21	1.01
Ancellin, M. A., Samaniego, P., Vlastélic, I., Nauret, F., Gannoun, A., & Hidalgo, S. (2017). Across‐arc versus along‐arc S r‐Nd‐Pb isotope variations in the E cuadorian volcanic arc. Geochemistry, Geophysics, Geosystems, 18(3), 1163-1188.	ANDEAN ARC	ECUADOR	Stratovolcano(es)	Chimborazo				-1.47	-1.47	-78.82	-78.82	-1.47	-78.82	s_CH 111B [20960]	59.1	0.71	16.85	5.97	6.41	3.7	0.11	1.18	4.19	0.26	0.49
Ancellin, M. A., Samaniego, P., Vlastélic, I., Nauret, F., Gannoun, A., & Hidalgo, S. (2017). Across‐arc versus along‐arc S r‐Nd‐Pb isotope variations in the E cuadorian volcanic arc. Geochemistry, Geophysics, Geosystems, 18(3), 1163-1188.	ANDEAN ARC	ECUADOR	Stratovolcano(es)	Chimborazo				-1.47	-1.47	-78.82	-78.82	-1.47	-78.82	s_CH 111C [20960]	58.75	0.85	16.95	6.21	6.47	3.26	0.1	1.58	4.25	0.28	0.47
Ancellin, M. A., Samaniego, P., Vlastélic, I., Nauret, F., Gannoun, A., & Hidalgo, S. (2017). Across‐arc versus along‐arc S r‐Nd‐Pb isotope variations in the E cuadorian volcanic arc. Geochemistry, Geophysics, Geosystems, 18(3), 1163-1188.	ANDEAN ARC	ECUADOR	Stratovolcano(es)	Chimborazo				-1.47	-1.47	-78.82	-78.82	-1.47	-78.82	s_CH 111E [20960]	57.6	0.86	17	6.41	6.66	4.18	0.1	1.31	4.23	0.26	0.63
Ancellin, M. A., Samaniego, P., Vlastélic, I., Nauret, F., Gannoun, A., & Hidalgo, S. (2017). Across‐arc versus along‐arc S r‐Nd‐Pb isotope variations in the E cuadorian volcanic arc. Geochemistry, Geophysics, Geosystems, 18(3), 1163-1188.	ANDEAN ARC	ECUADOR	Stratovolcano(es)	Chimborazo				-1.47	-1.47	-78.82	-78.82	-1.47	-78.82	s_CH 111F [20960]	59	0.75	17.2	5.82	6.11	3.14	0.1	1.29	4.22	0.23	1.19
Ancellin, M. A., Samaniego, P., Vlastélic, I., Nauret, F., Gannoun, A., & Hidalgo, S. (2017). Across‐arc versus along‐arc S r‐Nd‐Pb isotope variations in the E cuadorian volcanic arc. Geochemistry, Geophysics, Geosystems, 18(3), 1163-1188.	ANDEAN ARC	ECUADOR	Stratovolcano(es)	Chimborazo				-1.47	-1.47	-78.82	-78.82	-1.47	-78.82	s_CH 111G [20960]	57.6	0.8	17.5	6.23	6.65	4.03	0.1	1.32	4.1	0.23	0.61
Ancellin, M. A., Samaniego, P., Vlastélic, I., Nauret, F., Gannoun, A., & Hidalgo, S. (2017). Across‐arc versus along‐arc S r‐Nd‐Pb isotope variations in the E cuadorian volcanic arc. Geochemistry, Geophysics, Geosystems, 18(3), 1163-1188.	ANDEAN ARC	ECUADOR	Stratovolcano(es)	Chimborazo				-1.47	-1.47	-78.82	-78.82	-1.47	-78.82	s_CH 111H [20960]	55.5	0.93	16.85	7.38	7.65	5.3	0.12	1.01	3.7	0.23	0.51
Ancellin, M. A., Samaniego, P., Vlastélic, I., Nauret, F., Gannoun, A., & Hidalgo, S. (2017). Across‐arc versus along‐arc S r‐Nd‐Pb isotope variations in the E cuadorian volcanic arc. Geochemistry, Geophysics, Geosystems, 18(3), 1163-1188.	ANDEAN ARC	ECUADOR	Stratovolcano(es)	Chimborazo				-1.47	-1.47	-78.82	-78.82	-1.47	-78.82	s_CH 111I [20960]	56.2	0.93	17.4	6.84	6.95	4.18	0.11	1.16	4.19	0.24	0.48
Ancellin, M. A., Samaniego, P., Vlastélic, I., Nauret, F., Gannoun, A., & Hidalgo, S. (2017). Across‐arc versus along‐arc S r‐Nd‐Pb isotope variations in the E cuadorian volcanic arc. Geochemistry, Geophysics, Geosystems, 18(3), 1163-1188.	ANDEAN ARC	ECUADOR	Stratovolcano(es)	Chimborazo				-1.47	-1.47	-78.82	-78.82	-1.47	-78.82	s_CH 111-I [20960]	57.5	0.82	17.82	6.37	6.55	3.67	0.1	1.3	4.16	0.23	0.68
Ancellin, M. A., Samaniego, P., Vlastélic, I., Nauret, F., Gannoun, A., & Hidalgo, S. (2017). Across‐arc versus along‐arc S r‐Nd‐Pb isotope variations in the E cuadorian volcanic arc. Geochemistry, Geophysics, Geosystems, 18(3), 1163-1188.	ANDEAN ARC	ECUADOR	Stratovolcano(es)	Chimborazo				-1.47	-1.47	-78.82	-78.82	-1.47	-78.82	s_CH 111-II [20960]	55	0.79	18.35	5.97	5.48	3.56	0.11	1.21	3.25	0.26	4.86
Ancellin, M. A., Samaniego, P., Vlastélic, I., Nauret, F., Gannoun, A., & Hidalgo, S. (2017). Across‐arc versus along‐arc S r‐Nd‐Pb isotope variations in the E cuadorian volcanic arc. Geochemistry, Geophysics, Geosystems, 18(3), 1163-1188.	ANDEAN ARC	ECUADOR	Stratovolcano(es)	Chimborazo				-1.47	-1.47	-78.82	-78.82	-1.47	-78.82	s_CH 111-III [20960]	58.8	0.76	17	5.67	5.35	3.64	0.09	1.55	3.75	0.2	0.05
Ancellin, M. A., Samaniego, P., Vlastélic, I., Nauret, F., Gannoun, A., & Hidalgo, S. (2017). Across‐arc versus along‐arc S r‐Nd‐Pb isotope variations in the E cuadorian volcanic arc. Geochemistry, Geophysics, Geosystems, 18(3), 1163-1188.	ANDEAN ARC	ECUADOR	Stratovolcano(es)	Chimborazo				-1.47	-1.47	-78.82	-78.82	-1.47	-78.82	s_CH 111-IV [20960]	59	0.75	16.9	5.58	5.6	3.79	0.09	1.54	3.95	0.23	1.87
Ancellin, M. A., Samaniego, P., Vlastélic, I., Nauret, F., Gannoun, A., & Hidalgo, S. (2017). Across‐arc versus along‐arc S r‐Nd‐Pb isotope variations in the E cuadorian volcanic arc. Geochemistry, Geophysics, Geosystems, 18(3), 1163-1188.	ANDEAN ARC	ECUADOR	Stratovolcano(es)	Chimborazo				-1.47	-1.47	-78.82	-78.82	-1.47	-78.82	s_CH 111J1 [20960]	57.6	0.81	17.15	6.21	6.4	3.9	0.11	1.2	4	0.23	1.17
Ancellin, M. A., Samaniego, P., Vlastélic, I., Nauret, F., Gannoun, A., & Hidalgo, S. (2017). Across‐arc versus along‐arc S r‐Nd‐Pb isotope variations in the E cuadorian volcanic arc. Geochemistry, Geophysics, Geosystems, 18(3), 1163-1188.	ANDEAN ARC	ECUADOR	Stratovolcano(es)	Chimborazo				-1.47	-1.47	-78.82	-78.82	-1.47	-78.82	s_CH 111J2 [20960]	58.2	0.82	17.1	6.48	6.7	3.97	0.12	1.22	4.26	0.25	-0.2
Ancellin, M. A., Samaniego, P., Vlastélic, I., Nauret, F., Gannoun, A., & Hidalgo, S. (2017). Across‐arc versus along‐arc S r‐Nd‐Pb isotope variations in the E cuadorian volcanic arc. Geochemistry, Geophysics, Geosystems, 18(3), 1163-1188.	ANDEAN ARC	ECUADOR	Stratovolcano(es)	Chimborazo				-1.47	-1.47	-78.82	-78.82	-1.47	-78.82	s_CH 111L1 [20960]	58	0.82	16.05	6.57	6.64	4.91	0.11	1.42	3.93	0.24	0.21
Ancellin, M. A., Samaniego, P., Vlastélic, I., Nauret, F., Gannoun, A., & Hidalgo, S. (2017). Across‐arc versus along‐arc S r‐Nd‐Pb isotope variations in the E cuadorian volcanic arc. Geochemistry, Geophysics, Geosystems, 18(3), 1163-1188.	ANDEAN ARC	ECUADOR	Stratovolcano(es)	Chimborazo				-1.47	-1.47	-78.82	-78.82	-1.47	-78.82	s_CH 111L2 [20960]	57.4	0.75	16.1	6.7	7.41	5.29	0.11	1.25	3.85	0.2	0.64
Ancellin, M. A., Samaniego, P., Vlastélic, I., Nauret, F., Gannoun, A., & Hidalgo, S. (2017). Across‐arc versus along‐arc S r‐Nd‐Pb isotope variations in the E cuadorian volcanic arc. Geochemistry, Geophysics, Geosystems, 18(3), 1163-1188.	ANDEAN ARC	ECUADOR	Stratovolcano(es)	Chimborazo				-1.47	-1.47	-78.82	-78.82	-1.47	-78.82	s_CH 111M [20960]	60.7	0.84	17	5.31	5.25	1.91	0.08	1.8	4.4	0.27	1.49
Ancellin, M. A., Samaniego, P., Vlastélic, I., Nauret, F., Gannoun, A., & Hidalgo, S. (2017). Across‐arc versus along‐arc S r‐Nd‐Pb isotope variations in the E cuadorian volcanic arc. Geochemistry, Geophysics, Geosystems, 18(3), 1163-1188.	ANDEAN ARC	ECUADOR	Stratovolcano(es)	Chimborazo				-1.47	-1.47	-78.82	-78.82	-1.47	-78.82	s_CH 111N [20960]	58	0.82	18.5	5.69	6.9	2.58	0.08	1.4	4.34	0.23	0.65
Ancellin, M. A., Samaniego, P., Vlastélic, I., Nauret, F., Gannoun, A., & Hidalgo, S. (2017). Across‐arc versus along‐arc S r‐Nd‐Pb isotope variations in the E cuadorian volcanic arc. Geochemistry, Geophysics, Geosystems, 18(3), 1163-1188.	ANDEAN ARC	ECUADOR	Stratovolcano(es)	Chimborazo				-1.47	-1.47	-78.82	-78.82	-1.47	-78.82	s_CH 111O [20960]	59.6	0.77	16.3	5.76	6.4	3.89	0.1	1.48	4.21	0.22	0.28
Ancellin, M. A., Samaniego, P., Vlastélic, I., Nauret, F., Gannoun, A., & Hidalgo, S. (2017). Across‐arc versus along‐arc S r‐Nd‐Pb isotope variations in the E cuadorian volcanic arc. Geochemistry, Geophysics, Geosystems, 18(3), 1163-1188.	ANDEAN ARC	ECUADOR	Stratovolcano(es)	Chimborazo				-1.47	-1.47	-78.82	-78.82	-1.47	-78.82	s_CH 111P [20960]	55.6	0.74	14.9	7.02	7.4	7.52	0.12	1.22	3.4	0.22	0.42
Ancellin, M. A., Samaniego, P., Vlastélic, I., Nauret, F., Gannoun, A., & Hidalgo, S. (2017). Across‐arc versus along‐arc S r‐Nd‐Pb isotope variations in the E cuadorian volcanic arc. Geochemistry, Geophysics, Geosystems, 18(3), 1163-1188.	ANDEAN ARC	ECUADOR	Stratovolcano(es)	Chimborazo				-1.47	-1.47	-78.82	-78.82	-1.47	-78.82	s_CH 111Q1 [20960]	55.25	0.75	15.75	7.22	7.95	5.7	0.13	1.55	3.44	0.25	0.82
Ancellin, M. A., Samaniego, P., Vlastélic, I., Nauret, F., Gannoun, A., & Hidalgo, S. (2017). Across‐arc versus along‐arc S r‐Nd‐Pb isotope variations in the E cuadorian volcanic arc. Geochemistry, Geophysics, Geosystems, 18(3), 1163-1188.	ANDEAN ARC	ECUADOR	Stratovolcano(es)	Chimborazo				-1.47	-1.47	-78.82	-78.82	-1.47	-78.82	s_CH 111Q2 [20960]	55.3	0.73	15.38	7.11	8.08	5.72	0.13	1.67	3.57	0.27	0.58
Ancellin, M. A., Samaniego, P., Vlastélic, I., Nauret, F., Gannoun, A., & Hidalgo, S. (2017). Across‐arc versus along‐arc S r‐Nd‐Pb isotope variations in the E cuadorian volcanic arc. Geochemistry, Geophysics, Geosystems, 18(3), 1163-1188.	ANDEAN ARC	ECUADOR	Stratovolcano(es)	Chimborazo				-1.47	-1.47	-78.82	-78.82	-1.47	-78.82	s_CH 111T [20960]	57	0.82	17.5	6.53	6.8	3.87	0.1	1.24	3.97	0.23	0.93
Ancellin, M. A., Samaniego, P., Vlastélic, I., Nauret, F., Gannoun, A., & Hidalgo, S. (2017). Across‐arc versus along‐arc S r‐Nd‐Pb isotope variations in the E cuadorian volcanic arc. Geochemistry, Geophysics, Geosystems, 18(3), 1163-1188.	ANDEAN ARC	ECUADOR	Stratovolcano(es)	Chimborazo				-1.47	-1.47	-78.82	-78.82	-1.47	-78.82	s_CH 111U [20960]	62	0.6	16.12	4.36	4.95	2.68	0.07	1.53	3.81	0.16	3.07
Ancellin, M. A., Samaniego, P., Vlastélic, I., Nauret, F., Gannoun, A., & Hidalgo, S. (2017). Across‐arc versus along‐arc S r‐Nd‐Pb isotope variations in the E cuadorian volcanic arc. Geochemistry, Geophysics, Geosystems, 18(3), 1163-1188.	ANDEAN ARC	ECUADOR	Stratovolcano(es)	Chimborazo				-1.47	-1.47	-78.82	-78.82	-1.47	-78.82	s_CH 115 [20960]	60.5	0.71	17	5.45	5.85	3	0.09	1.42	4.25	0.22	0.59
Ancellin, M. A., Samaniego, P., Vlastélic, I., Nauret, F., Gannoun, A., & Hidalgo, S. (2017). Across‐arc versus along‐arc S r‐Nd‐Pb isotope variations in the E cuadorian volcanic arc. Geochemistry, Geophysics, Geosystems, 18(3), 1163-1188.	ANDEAN ARC	ECUADOR	Stratovolcano(es)	Chimborazo				-1.47	-1.47	-78.82	-78.82	-1.47	-78.82	s_CH 117C [20960]	61.5	0.68	16.2	5.29	5.9	3.24	0.09	1.58	4	0.18	0.67
Ancellin, M. A., Samaniego, P., Vlastélic, I., Nauret, F., Gannoun, A., & Hidalgo, S. (2017). Across‐arc versus along‐arc S r‐Nd‐Pb isotope variations in the E cuadorian volcanic arc. Geochemistry, Geophysics, Geosystems, 18(3), 1163-1188.	ANDEAN ARC	ECUADOR	Stratovolcano(es)	Chimborazo				-1.47	-1.47	-78.82	-78.82	-1.47	-78.82	s_CH 99 [20960]	60.3	0.72	16.6	5.67	6.3	3.7	0.1	1.4	4.1	0.21	0.44
Ancellin, M. A., Samaniego, P., Vlastélic, I., Nauret, F., Gannoun, A., & Hidalgo, S. (2017). Across‐arc versus along‐arc S r‐Nd‐Pb isotope variations in the E cuadorian volcanic arc. Geochemistry, Geophysics, Geosystems, 18(3), 1163-1188.	ANDEAN ARC	ECUADOR	Stratovolcano(es)	Chimborazo				-1.47	-1.47	-78.82	-78.82	-1.47	-78.82	s_CH DB 01 [20960]	59.9	0.8	17.88	5.77	6.1	2.86	0.09	1.35	4.35	0.22	0.01
Ancellin, M. A., Samaniego, P., Vlastélic, I., Nauret, F., Gannoun, A., & Hidalgo, S. (2017). Across‐arc versus along‐arc S r‐Nd‐Pb isotope variations in the E cuadorian volcanic arc. Geochemistry, Geophysics, Geosystems, 18(3), 1163-1188.	ANDEAN ARC	ECUADOR	Stratovolcano(es)	Chimborazo				-1.47	-1.47	-78.82	-78.82	-1.47	-78.82	s_CH DB 10A [20960]	55.8	0.81	18	7.38	7.04	3.84	0.1	0.78	3.48	0.15	1.32
Ancellin, M. A., Samaniego, P., Vlastélic, I., Nauret, F., Gannoun, A., & Hidalgo, S. (2017). Across‐arc versus along‐arc S r‐Nd‐Pb isotope variations in the E cuadorian volcanic arc. Geochemistry, Geophysics, Geosystems, 18(3), 1163-1188.	ANDEAN ARC	ECUADOR	Stratovolcano(es)	Chimborazo				-1.47	-1.47	-78.82	-78.82	-1.47	-78.82	s_CH DB 10A1 [20960]	58.8	0.76	17.8	5.85	5.9	2.56	0.1	1.24	4.32	0.25	1.21
Ancellin, M. A., Samaniego, P., Vlastélic, I., Nauret, F., Gannoun, A., & Hidalgo, S. (2017). Across‐arc versus along‐arc S r‐Nd‐Pb isotope variations in the E cuadorian volcanic arc. Geochemistry, Geophysics, Geosystems, 18(3), 1163-1188.	ANDEAN ARC	ECUADOR	Stratovolcano(es)	Chimborazo				-1.47	-1.47	-78.82	-78.82	-1.47	-78.82	s_CH DB 10F [20960]	56.1	0.87	17.34	6.98	7.2	4.11	0.12	1.1	3.78	0.24	0.91
Ancellin, M. A., Samaniego, P., Vlastélic, I., Nauret, F., Gannoun, A., & Hidalgo, S. (2017). Across‐arc versus along‐arc S r‐Nd‐Pb isotope variations in the E cuadorian volcanic arc. Geochemistry, Geophysics, Geosystems, 18(3), 1163-1188.	ANDEAN ARC	ECUADOR	Stratovolcano(es)	Chimborazo				-1.47	-1.47	-78.82	-78.82	-1.47	-78.82	s_CH DB 10I [20960]	56.95	0.85	17.42	6.62	6.8	3.76	0.11	1.18	4.13	0.28	0.53
Ancellin, M. A., Samaniego, P., Vlastélic, I., Nauret, F., Gannoun, A., & Hidalgo, S. (2017). Across‐arc versus along‐arc S r‐Nd‐Pb isotope variations in the E cuadorian volcanic arc. Geochemistry, Geophysics, Geosystems, 18(3), 1163-1188.	ANDEAN ARC	ECUADOR	Stratovolcano(es)	Chimborazo				-1.47	-1.47	-78.82	-78.82	-1.47	-78.82	s_CH DB 10K [20960]	57.6	0.79	17.9	6.38	6.65	3	0.11	1.14	4.18	0.26	0.93
Ancellin, M. A., Samaniego, P., Vlastélic, I., Nauret, F., Gannoun, A., & Hidalgo, S. (2017). Across‐arc versus along‐arc S r‐Nd‐Pb isotope variations in the E cuadorian volcanic arc. Geochemistry, Geophysics, Geosystems, 18(3), 1163-1188.	ANDEAN ARC	ECUADOR	Stratovolcano(es)	Chimborazo				-1.47	-1.47	-78.82	-78.82	-1.47	-78.82	s_CH DB 10N [20960]	56.9	0.87	17.7	6.57	6.75	3.64	0.11	1.22	4.24	0.27	0.57
Ancellin, M. A., Samaniego, P., Vlastélic, I., Nauret, F., Gannoun, A., & Hidalgo, S. (2017). Across‐arc versus along‐arc S r‐Nd‐Pb isotope variations in the E cuadorian volcanic arc. Geochemistry, Geophysics, Geosystems, 18(3), 1163-1188.	ANDEAN ARC	ECUADOR	Stratovolcano(es)	Chimborazo				-1.47	-1.47	-78.82	-78.82	-1.47	-78.82	s_CH DB 111V [20960]	56.5	0.73	15.85	6.73	7.36	5.08	0.12	1.41	3.46	0.24	1.1
Ancellin, M. A., Samaniego, P., Vlastélic, I., Nauret, F., Gannoun, A., & Hidalgo, S. (2017). Across‐arc versus along‐arc S r‐Nd‐Pb isotope variations in the E cuadorian volcanic arc. Geochemistry, Geophysics, Geosystems, 18(3), 1163-1188.	ANDEAN ARC	ECUADOR	Stratovolcano(es)	Chimborazo				-1.47	-1.47	-78.82	-78.82	-1.47	-78.82	s_CH DB 111W [20960]	54.4	0.73	17.15	6.22	6.31	4.35	0.11	1.12	3.17	0.23	4.92
Ancellin, M. A., Samaniego, P., Vlastélic, I., Nauret, F., Gannoun, A., & Hidalgo, S. (2017). Across‐arc versus along‐arc S r‐Nd‐Pb isotope variations in the E cuadorian volcanic arc. Geochemistry, Geophysics, Geosystems, 18(3), 1163-1188.	ANDEAN ARC	ECUADOR	Stratovolcano(es)	Chimborazo				-1.47	-1.47	-78.82	-78.82	-1.47	-78.82	s_CH DB 12 [20960]	62.8	0.66	16.2	4.9	5.2	3.05	0.08	1.7	4.1	0.18	0.17
Ancellin, M. A., Samaniego, P., Vlastélic, I., Nauret, F., Gannoun, A., & Hidalgo, S. (2017). Across‐arc versus along‐arc S r‐Nd‐Pb isotope variations in the E cuadorian volcanic arc. Geochemistry, Geophysics, Geosystems, 18(3), 1163-1188.	ANDEAN ARC	ECUADOR	Stratovolcano(es)	Chimborazo				-1.47	-1.47	-78.82	-78.82	-1.47	-78.82	s_CH DB 123A [20960]	59	0.8	16.95	5.65	6.1	3.18	0.09	1.26	4.28	0.24	1.39
Ancellin, M. A., Samaniego, P., Vlastélic, I., Nauret, F., Gannoun, A., & Hidalgo, S. (2017). Across‐arc versus along‐arc S r‐Nd‐Pb isotope variations in the E cuadorian volcanic arc. Geochemistry, Geophysics, Geosystems, 18(3), 1163-1188.	ANDEAN ARC	ECUADOR	Stratovolcano(es)	Chimborazo				-1.47	-1.47	-78.82	-78.82	-1.47	-78.82	s_CH DB 123B [20960]	59	0.81	16.85	5.85	6.35	3.42	0.09	1.29	4.37	0.24	0.96
Ancellin, M. A., Samaniego, P., Vlastélic, I., Nauret, F., Gannoun, A., & Hidalgo, S. (2017). Across‐arc versus along‐arc S r‐Nd‐Pb isotope variations in the E cuadorian volcanic arc. Geochemistry, Geophysics, Geosystems, 18(3), 1163-1188.	ANDEAN ARC	ECUADOR	Stratovolcano(es)	Chimborazo				-1.47	-1.47	-78.82	-78.82	-1.47	-78.82	s_CH DB 127C1 [20960]	61.1	0.69	16.25	5.27	5.9	3.43	0.09	1.58	3.98	0.18	0.37
Ancellin, M. A., Samaniego, P., Vlastélic, I., Nauret, F., Gannoun, A., & Hidalgo, S. (2017). Across‐arc versus along‐arc S r‐Nd‐Pb isotope variations in the E cuadorian volcanic arc. Geochemistry, Geophysics, Geosystems, 18(3), 1163-1188.	ANDEAN ARC	ECUADOR	Stratovolcano(es)	Chimborazo				-1.47	-1.47	-78.82	-78.82	-1.47	-78.82	s_CH DB 127C2 [20960]	61.1	0.68	16.3	5.17	5.85	3.36	0.09	1.6	3.97	0.18	0.96
Ancellin, M. A., Samaniego, P., Vlastélic, I., Nauret, F., Gannoun, A., & Hidalgo, S. (2017). Across‐arc versus along‐arc S r‐Nd‐Pb isotope variations in the E cuadorian volcanic arc. Geochemistry, Geophysics, Geosystems, 18(3), 1163-1188.	ANDEAN ARC	ECUADOR	Stratovolcano(es)	Chimborazo				-1.47	-1.47	-78.82	-78.82	-1.47	-78.82	s_CH DB 129A [20960]	61.1	0.7	16.2	5.13	5.6	3.1	0.08	1.74	4.13	0.22	0.93
Ancellin, M. A., Samaniego, P., Vlastélic, I., Nauret, F., Gannoun, A., & Hidalgo, S. (2017). Across‐arc versus along‐arc S r‐Nd‐Pb isotope variations in the E cuadorian volcanic arc. Geochemistry, Geophysics, Geosystems, 18(3), 1163-1188.	ANDEAN ARC	ECUADOR	Stratovolcano(es)	Chimborazo				-1.47	-1.47	-78.82	-78.82	-1.47	-78.82	s_CH DB 129B [20960]	60.4	0.76	16.45	5.73	5.9	3.57	0.09	1.64	4.18	0.22	0.27
Ancellin, M. A., Samaniego, P., Vlastélic, I., Nauret, F., Gannoun, A., & Hidalgo, S. (2017). Across‐arc versus along‐arc S r‐Nd‐Pb isotope variations in the E cuadorian volcanic arc. Geochemistry, Geophysics, Geosystems, 18(3), 1163-1188.	ANDEAN ARC	ECUADOR	Stratovolcano(es)	Chimborazo				-1.47	-1.47	-78.82	-78.82	-1.47	-78.82	s_CH DB 131A [20960]	59.4	0.69	15.95	5.7	6.56	4.16	0.1	1.61	3.78	0.21	1.13
Ancellin, M. A., Samaniego, P., Vlastélic, I., Nauret, F., Gannoun, A., & Hidalgo, S. (2017). Across‐arc versus along‐arc S r‐Nd‐Pb isotope variations in the E cuadorian volcanic arc. Geochemistry, Geophysics, Geosystems, 18(3), 1163-1188.	ANDEAN ARC	ECUADOR	Stratovolcano(es)	Chimborazo				-1.47	-1.47	-78.82	-78.82	-1.47	-78.82	s_CH DB 131A [20960]	58.15	0.83	16.9	6.48	6.5	4.12	0.1	1.32	4.27	0.23	0.18
Ancellin, M. A., Samaniego, P., Vlastélic, I., Nauret, F., Gannoun, A., & Hidalgo, S. (2017). Across‐arc versus along‐arc S r‐Nd‐Pb isotope variations in the E cuadorian volcanic arc. Geochemistry, Geophysics, Geosystems, 18(3), 1163-1188.	ANDEAN ARC	ECUADOR	Stratovolcano(es)	Chimborazo				-1.47	-1.47	-78.82	-78.82	-1.47	-78.82	s_CH DB 132A [20960]	59.1	0.71	16.02	5.96	6.52	4.21	0.1	1.58	3.88	0.21	0.55
Ancellin, M. A., Samaniego, P., Vlastélic, I., Nauret, F., Gannoun, A., & Hidalgo, S. (2017). Across‐arc versus along‐arc S r‐Nd‐Pb isotope variations in the E cuadorian volcanic arc. Geochemistry, Geophysics, Geosystems, 18(3), 1163-1188.	ANDEAN ARC	ECUADOR	Stratovolcano(es)	Chimborazo				-1.47	-1.47	-78.82	-78.82	-1.47	-78.82	s_CH DB 132B [20960]	59.1	0.71	16.05	5.95	6.67	4.27	0.1	1.6	3.91	0.21	0.41
Ancellin, M. A., Samaniego, P., Vlastélic, I., Nauret, F., Gannoun, A., & Hidalgo, S. (2017). Across‐arc versus along‐arc S r‐Nd‐Pb isotope variations in the E cuadorian volcanic arc. Geochemistry, Geophysics, Geosystems, 18(3), 1163-1188.	ANDEAN ARC	ECUADOR	Stratovolcano(es)	Chimborazo				-1.47	-1.47	-78.82	-78.82	-1.47	-78.82	s_CH DB 137 [20960]	57.25	0.83	17.2	6.59	6.8	3.5	0.1	1.48	3.74	0.27	1.69
Ancellin, M. A., Samaniego, P., Vlastélic, I., Nauret, F., Gannoun, A., & Hidalgo, S. (2017). Across‐arc versus along‐arc S r‐Nd‐Pb isotope variations in the E cuadorian volcanic arc. Geochemistry, Geophysics, Geosystems, 18(3), 1163-1188.	ANDEAN ARC	ECUADOR	Stratovolcano(es)	Chimborazo				-1.47	-1.47	-78.82	-78.82	-1.47	-78.82	s_CH DB 13XIX [20960]	58.4	0.76	17	5.98	6.22	3.02	0.1	1.39	4.08	0.23	1.59
Ancellin, M. A., Samaniego, P., Vlastélic, I., Nauret, F., Gannoun, A., & Hidalgo, S. (2017). Across‐arc versus along‐arc S r‐Nd‐Pb isotope variations in the E cuadorian volcanic arc. Geochemistry, Geophysics, Geosystems, 18(3), 1163-1188.	ANDEAN ARC	ECUADOR	Stratovolcano(es)	Chimborazo				-1.47	-1.47	-78.82	-78.82	-1.47	-78.82	s_CH DB 13XVIII [20960]	60	0.71	16.95	5.32	5.55	2.51	0.09	1.28	3.97	0.2	2.51
Ancellin, M. A., Samaniego, P., Vlastélic, I., Nauret, F., Gannoun, A., & Hidalgo, S. (2017). Across‐arc versus along‐arc S r‐Nd‐Pb isotope variations in the E cuadorian volcanic arc. Geochemistry, Geophysics, Geosystems, 18(3), 1163-1188.	ANDEAN ARC	ECUADOR	Stratovolcano(es)	Chimborazo				-1.47	-1.47	-78.82	-78.82	-1.47	-78.82	s_CH DB 13XX [20960]	59.1	0.7	16.7	5.75	5.96	3	0.1	1.47	4	0.23	1.8
Ancellin, M. A., Samaniego, P., Vlastélic, I., Nauret, F., Gannoun, A., & Hidalgo, S. (2017). Across‐arc versus along‐arc S r‐Nd‐Pb isotope variations in the E cuadorian volcanic arc. Geochemistry, Geophysics, Geosystems, 18(3), 1163-1188.	ANDEAN ARC	ECUADOR	Stratovolcano(es)	Chimborazo				-1.47	-1.47	-78.82	-78.82	-1.47	-78.82	s_CH DB 143 [20960]	59.5	0.77	16.4	5.76	6.5	3.98	0.09	1.5	4.2	0.22	0.29
Ancellin, M. A., Samaniego, P., Vlastélic, I., Nauret, F., Gannoun, A., & Hidalgo, S. (2017). Across‐arc versus along‐arc S r‐Nd‐Pb isotope variations in the E cuadorian volcanic arc. Geochemistry, Geophysics, Geosystems, 18(3), 1163-1188.	ANDEAN ARC	ECUADOR	Stratovolcano(es)	Chimborazo				-1.47	-1.47	-78.82	-78.82	-1.47	-78.82	s_CH DB 144 [20960]	59.5	0.77	16.28	5.88	6.6	4.18	0.1	1.47	4.05	0.22	0.06
Ancellin, M. A., Samaniego, P., Vlastélic, I., Nauret, F., Gannoun, A., & Hidalgo, S. (2017). Across‐arc versus along‐arc S r‐Nd‐Pb isotope variations in the E cuadorian volcanic arc. Geochemistry, Geophysics, Geosystems, 18(3), 1163-1188.	ANDEAN ARC	ECUADOR	Stratovolcano(es)	Chimborazo				-1.47	-1.47	-78.82	-78.82	-1.47	-78.82	s_CH DB 17 [20960]	60.8	0.79	17.4	5.62	6.2	2.82	0.09	1.3	4.49	0.21	-0.16
Ancellin, M. A., Samaniego, P., Vlastélic, I., Nauret, F., Gannoun, A., & Hidalgo, S. (2017). Across‐arc versus along‐arc S r‐Nd‐Pb isotope variations in the E cuadorian volcanic arc. Geochemistry, Geophysics, Geosystems, 18(3), 1163-1188.	ANDEAN ARC	ECUADOR	Stratovolcano(es)	Chimborazo				-1.47	-1.47	-78.82	-78.82	-1.47	-78.82	s_CH DB 18 [20960]	60.5	0.75	17.05	5.71	6.14	3.14	0.09	1.35	4.42	0.22	-0.09
Ancellin, M. A., Samaniego, P., Vlastélic, I., Nauret, F., Gannoun, A., & Hidalgo, S. (2017). Across‐arc versus along‐arc S r‐Nd‐Pb isotope variations in the E cuadorian volcanic arc. Geochemistry, Geophysics, Geosystems, 18(3), 1163-1188.	ANDEAN ARC	ECUADOR	Stratovolcano(es)	Chimborazo				-1.47	-1.47	-78.82	-78.82	-1.47	-78.82	s_CH DB 20A [20960]	58.1	0.84	16.75	6.57	6.78	4.23	0.11	1.34	3.98	0.21	0.24
Ancellin, M. A., Samaniego, P., Vlastélic, I., Nauret, F., Gannoun, A., & Hidalgo, S. (2017). Across‐arc versus along‐arc S r‐Nd‐Pb isotope variations in the E cuadorian volcanic arc. Geochemistry, Geophysics, Geosystems, 18(3), 1163-1188.	ANDEAN ARC	ECUADOR	Stratovolcano(es)	Chimborazo				-1.47	-1.47	-78.82	-78.82	-1.47	-78.82	s_CH DB 21 [20960]	60.3	0.74	17.2	5.61	5.85	3.06	0.09	1.37	4.46	0.22	0.07
Ancellin, M. A., Samaniego, P., Vlastélic, I., Nauret, F., Gannoun, A., & Hidalgo, S. (2017). Across‐arc versus along‐arc S r‐Nd‐Pb isotope variations in the E cuadorian volcanic arc. Geochemistry, Geophysics, Geosystems, 18(3), 1163-1188.	ANDEAN ARC	ECUADOR	Stratovolcano(es)	Chimborazo				-1.47	-1.47	-78.82	-78.82	-1.47	-78.82	s_CH DB 26 [20960]	60.4	0.69	17.3	6.12	6.28	2.67	0.11	1.43	4.16	0.24	0.01
Ancellin, M. A., Samaniego, P., Vlastélic, I., Nauret, F., Gannoun, A., & Hidalgo, S. (2017). Across‐arc versus along‐arc S r‐Nd‐Pb isotope variations in the E cuadorian volcanic arc. Geochemistry, Geophysics, Geosystems, 18(3), 1163-1188.	ANDEAN ARC	ECUADOR	Stratovolcano(es)	Chimborazo				-1.47	-1.47	-78.82	-78.82	-1.47	-78.82	s_CH DB 32 [20960]	63.4	0.54	16.85	4.45	4.92	2	0.08	1.65	4.54	0.2	0.14
Ancellin, M. A., Samaniego, P., Vlastélic, I., Nauret, F., Gannoun, A., & Hidalgo, S. (2017). Across‐arc versus along‐arc S r‐Nd‐Pb isotope variations in the E cuadorian volcanic arc. Geochemistry, Geophysics, Geosystems, 18(3), 1163-1188.	ANDEAN ARC	ECUADOR	Stratovolcano(es)	Chimborazo				-1.47	-1.47	-78.82	-78.82	-1.47	-78.82	s_CH DB 37 [20960]	65.4	0.62	15.8	3.58	4.06	1.88	0.06	1.86	3.63	0.14	2.08
Ancellin, M. A., Samaniego, P., Vlastélic, I., Nauret, F., Gannoun, A., & Hidalgo, S. (2017). Across‐arc versus along‐arc S r‐Nd‐Pb isotope variations in the E cuadorian volcanic arc. Geochemistry, Geophysics, Geosystems, 18(3), 1163-1188.	ANDEAN ARC	ECUADOR	Stratovolcano(es)	Chimborazo				-1.47	-1.47	-78.82	-78.82	-1.47	-78.82	s_CH DB 41 [20960]	60.6	0.77	17.6	5.36	5.85	2.55	0.08	1.35	4.57	0.22	-0.04
Ancellin, M. A., Samaniego, P., Vlastélic, I., Nauret, F., Gannoun, A., & Hidalgo, S. (2017). Across‐arc versus along‐arc S r‐Nd‐Pb isotope variations in the E cuadorian volcanic arc. Geochemistry, Geophysics, Geosystems, 18(3), 1163-1188.	ANDEAN ARC	ECUADOR	Stratovolcano(es)	Chimborazo				-1.47	-1.47	-78.82	-78.82	-1.47	-78.82	s_CH DB 43 [20960]	57.3	0.85	17.95	6.48	6.85	3.36	0.11	1.22	4.42	0.29	-0.19
Ancellin, M. A., Samaniego, P., Vlastélic, I., Nauret, F., Gannoun, A., & Hidalgo, S. (2017). Across‐arc versus along‐arc S r‐Nd‐Pb isotope variations in the E cuadorian volcanic arc. Geochemistry, Geophysics, Geosystems, 18(3), 1163-1188.	ANDEAN ARC	ECUADOR	Stratovolcano(es)	Chimborazo				-1.47	-1.47	-78.82	-78.82	-1.47	-78.82	s_CH DB 45 [20960]	59.3	0.79	18	6.12	6.27	2.9	0.1	1.25	4.48	0.25	-0.02
Ancellin, M. A., Samaniego, P., Vlastélic, I., Nauret, F., Gannoun, A., & Hidalgo, S. (2017). Across‐arc versus along‐arc S r‐Nd‐Pb isotope variations in the E cuadorian volcanic arc. Geochemistry, Geophysics, Geosystems, 18(3), 1163-1188.	ANDEAN ARC	ECUADOR	Stratovolcano(es)	Chimborazo				-1.47	-1.47	-78.82	-78.82	-1.47	-78.82	s_CH DB 48 [20960]	57.5	0.86	17.75	6.88	6.9	3.47	0.11	1.26	4.15	0.24	0.03
Ancellin, M. A., Samaniego, P., Vlastélic, I., Nauret, F., Gannoun, A., & Hidalgo, S. (2017). Across‐arc versus along‐arc S r‐Nd‐Pb isotope variations in the E cuadorian volcanic arc. Geochemistry, Geophysics, Geosystems, 18(3), 1163-1188.	ANDEAN ARC	ECUADOR	Stratovolcano(es)	Chimborazo				-1.47	-1.47	-78.82	-78.82	-1.47	-78.82	s_CH DB 55A [20960]	57	0.65	17.38	5.51	6.18	3.58	0.1	1.56	3.78	0.19	3.55
Ancellin, M. A., Samaniego, P., Vlastélic, I., Nauret, F., Gannoun, A., & Hidalgo, S. (2017). Across‐arc versus along‐arc S r‐Nd‐Pb isotope variations in the E cuadorian volcanic arc. Geochemistry, Geophysics, Geosystems, 18(3), 1163-1188.	ANDEAN ARC	ECUADOR	Stratovolcano(es)	Chimborazo				-1.47	-1.47	-78.82	-78.82	-1.47	-78.82	s_CH DB 58 [20960]	61.5	0.74	16.35	5.31	5.5	3.36	0.08	1.49	4.3	0.2	0.01
Ancellin, M. A., Samaniego, P., Vlastélic, I., Nauret, F., Gannoun, A., & Hidalgo, S. (2017). Across‐arc versus along‐arc S r‐Nd‐Pb isotope variations in the E cuadorian volcanic arc. Geochemistry, Geophysics, Geosystems, 18(3), 1163-1188.	ANDEAN ARC	ECUADOR	Stratovolcano(es)	Chimborazo				-1.47	-1.47	-78.82	-78.82	-1.47	-78.82	s_CH DB 81A [20960]	62.3	0.63	17.18	4.88	5.42	2.22	0.07	1.39	4.43	0.21	0.37
Ancellin, M. A., Samaniego, P., Vlastélic, I., Nauret, F., Gannoun, A., & Hidalgo, S. (2017). Across‐arc versus along‐arc S r‐Nd‐Pb isotope variations in the E cuadorian volcanic arc. Geochemistry, Geophysics, Geosystems, 18(3), 1163-1188.	ANDEAN ARC	ECUADOR	Stratovolcano(es)	Chimborazo				-1.47	-1.47	-78.82	-78.82	-1.47	-78.82	s_CH DB 82A [20960]	60.7	0.81	17.2	5.67	5.95	2.62	0.08	1.29	4.45	0.24	0.19
Ancellin, M. A., Samaniego, P., Vlastélic, I., Nauret, F., Gannoun, A., & Hidalgo, S. (2017). Across‐arc versus along‐arc S r‐Nd‐Pb isotope variations in the E cuadorian volcanic arc. Geochemistry, Geophysics, Geosystems, 18(3), 1163-1188.	ANDEAN ARC	ECUADOR	Stratovolcano(es)	Chimborazo				-1.47	-1.47	-78.82	-78.82	-1.47	-78.82	s_CH DB 83A [20960]	59.7	0.78	16.05	6.08	6.1	4.24	0.1	1.69	4.02	0.24	0.04
Ancellin, M. A., Samaniego, P., Vlastélic, I., Nauret, F., Gannoun, A., & Hidalgo, S. (2017). Across‐arc versus along‐arc S r‐Nd‐Pb isotope variations in the E cuadorian volcanic arc. Geochemistry, Geophysics, Geosystems, 18(3), 1163-1188.	ANDEAN ARC	ECUADOR	Stratovolcano(es)	Chimborazo				-1.47	-1.47	-78.82	-78.82	-1.47	-78.82	s_CH DB 89 [20960]	58.9	0.86	17.6	6.25	6.2	3.18	0.1	1.14	4.27	0.25	0.12
Ancellin, M. A., Samaniego, P., Vlastélic, I., Nauret, F., Gannoun, A., & Hidalgo, S. (2017). Across‐arc versus along‐arc S r‐Nd‐Pb isotope variations in the E cuadorian volcanic arc. Geochemistry, Geophysics, Geosystems, 18(3), 1163-1188.	ANDEAN ARC	ECUADOR	Stratovolcano(es)	Chimborazo				-1.47	-1.47	-78.82	-78.82	-1.47	-78.82	s_CH DB 90 [20960]	60.8	0.66	17.35	5.28	5.59	2.7	0.09	1.28	4.33	0.21	0.47
Ancellin, M. A., Samaniego, P., Vlastélic, I., Nauret, F., Gannoun, A., & Hidalgo, S. (2017). Across‐arc versus along‐arc S r‐Nd‐Pb isotope variations in the E cuadorian volcanic arc. Geochemistry, Geophysics, Geosystems, 18(3), 1163-1188.	ANDEAN ARC	ECUADOR	Stratovolcano(es)	Chimborazo				-1.47	-1.47	-78.82	-78.82	-1.47	-78.82	s_CH DB 91 [20960]	63.9	0.69	16.7	4.37	4.44	1.9	0.06	2.03	4.58	0.22	-0.06
Ancellin, M. A., Samaniego, P., Vlastélic, I., Nauret, F., Gannoun, A., & Hidalgo, S. (2017). Across‐arc versus along‐arc S r‐Nd‐Pb isotope variations in the E cuadorian volcanic arc. Geochemistry, Geophysics, Geosystems, 18(3), 1163-1188.	ANDEAN ARC	ECUADOR	Stratovolcano(es)	Chimborazo				-1.47	-1.47	-78.82	-78.82	-1.47	-78.82	s_CH DB 92 [20960]	59.5	0.72	17.1	5.88	6.39	3.66	0.1	1.35	4.23	0.23	-0.04
Ancellin, M. A., Samaniego, P., Vlastélic, I., Nauret, F., Gannoun, A., & Hidalgo, S. (2017). Across‐arc versus along‐arc S r‐Nd‐Pb isotope variations in the E cuadorian volcanic arc. Geochemistry, Geophysics, Geosystems, 18(3), 1163-1188.	ANDEAN ARC	ECUADOR	Stratovolcano(es)	Chimborazo				-1.47	-1.47	-78.82	-78.82	-1.47	-78.82	s_CH-DB-13B [20960]	55.6	0.74	15.74	7.09	8	5.63	0.13	1.66	3.58	0.27	0.37
Ancellin, M. A., Samaniego, P., Vlastélic, I., Nauret, F., Gannoun, A., & Hidalgo, S. (2017). Across‐arc versus along‐arc S r‐Nd‐Pb isotope variations in the E cuadorian volcanic arc. Geochemistry, Geophysics, Geosystems, 18(3), 1163-1188.	ANDEAN ARC	ECUADOR	Stratovolcano(es)	Chimborazo				-1.47	-1.47	-78.82	-78.82	-1.47	-78.82	s_CH-DB-13C [20960]	55.25	0.77	16.05	7.04	7.88	5.45	0.12	1.93	3.62	0.3	0.43
Ancellin, M. A., Samaniego, P., Vlastélic, I., Nauret, F., Gannoun, A., & Hidalgo, S. (2017). Across‐arc versus along‐arc S r‐Nd‐Pb isotope variations in the E cuadorian volcanic arc. Geochemistry, Geophysics, Geosystems, 18(3), 1163-1188.	ANDEAN ARC	ECUADOR	Stratovolcano(es)	Chimborazo				-1.47	-1.47	-78.82	-78.82	-1.47	-78.82	s_CH-DB-13G [20960]	60	0.89	17.9	5.69	5.7	2.14	0.08	1.72	4.57	0.26	-0.01
Ancellin, M. A., Samaniego, P., Vlastélic, I., Nauret, F., Gannoun, A., & Hidalgo, S. (2017). Across‐arc versus along‐arc S r‐Nd‐Pb isotope variations in the E cuadorian volcanic arc. Geochemistry, Geophysics, Geosystems, 18(3), 1163-1188.	ANDEAN ARC	ECUADOR	Stratovolcano(es)	Chimborazo				-1.47	-1.47	-78.82	-78.82	-1.47	-78.82	s_CH-DB-13H [20960]	58.4	0.82	16.14	6.59	6.57	5.08	0.1	1.44	3.82	0.23	0.19
Ancellin, M. A., Samaniego, P., Vlastélic, I., Nauret, F., Gannoun, A., & Hidalgo, S. (2017). Across‐arc versus along‐arc S r‐Nd‐Pb isotope variations in the E cuadorian volcanic arc. Geochemistry, Geophysics, Geosystems, 18(3), 1163-1188.	ANDEAN ARC	ECUADOR	Stratovolcano(es)	Chimborazo				-1.47	-1.47	-78.82	-78.82	-1.47	-78.82	s_CH-DB-13K [20960]	56.8	0.98	18.4	6.66	6.45	2.95	0.1	1.52	4.31	0.32	0.44
Ancellin, M. A., Samaniego, P., Vlastélic, I., Nauret, F., Gannoun, A., & Hidalgo, S. (2017). Across‐arc versus along‐arc S r‐Nd‐Pb isotope variations in the E cuadorian volcanic arc. Geochemistry, Geophysics, Geosystems, 18(3), 1163-1188.	ANDEAN ARC	ECUADOR	Stratovolcano(es)	Chimborazo				-1.47	-1.47	-78.82	-78.82	-1.47	-78.82	s_CH-DB-13L [20960]	55.7	1.01	18.2	7.06	6.96	3.72	0.11	1.26	4.36	0.28	0.4
Ancellin, M. A., Samaniego, P., Vlastélic, I., Nauret, F., Gannoun, A., & Hidalgo, S. (2017). Across‐arc versus along‐arc S r‐Nd‐Pb isotope variations in the E cuadorian volcanic arc. Geochemistry, Geophysics, Geosystems, 18(3), 1163-1188.	ANDEAN ARC	ECUADOR	Stratovolcano(es)	Chimborazo				-1.47	-1.47	-78.82	-78.82	-1.47	-78.82	s_CH-DB-13N [20960]	57.9	0.79	17.42	6.12	6.6	4	0.1	1.39	4.21	0.23	0.29
Ancellin, M. A., Samaniego, P., Vlastélic, I., Nauret, F., Gannoun, A., & Hidalgo, S. (2017). Across‐arc versus along‐arc S r‐Nd‐Pb isotope variations in the E cuadorian volcanic arc. Geochemistry, Geophysics, Geosystems, 18(3), 1163-1188.	ANDEAN ARC	ECUADOR	Stratovolcano(es)	Chimborazo				-1.47	-1.47	-78.82	-78.82	-1.47	-78.82	s_CH-DB-13P [20960]	57.5	0.88	17.24	6.41	6.56	4.2	0.1	1.35	4.16	0.27	0.64
Ancellin, M. A., Samaniego, P., Vlastélic, I., Nauret, F., Gannoun, A., & Hidalgo, S. (2017). Across‐arc versus along‐arc S r‐Nd‐Pb isotope variations in the E cuadorian volcanic arc. Geochemistry, Geophysics, Geosystems, 18(3), 1163-1188.	ANDEAN ARC	ECUADOR	Stratovolcano(es)	Chimborazo				-1.47	-1.47	-78.82	-78.82	-1.47	-78.82	s_CH-DB-13S [20960]	57	0.88	17.26	6.55	7.06	4.55	0.1	1.15	4.21	0.25	0.37
Ancellin, M. A., Samaniego, P., Vlastélic, I., Nauret, F., Gannoun, A., & Hidalgo, S. (2017). Across‐arc versus along‐arc S r‐Nd‐Pb isotope variations in the E cuadorian volcanic arc. Geochemistry, Geophysics, Geosystems, 18(3), 1163-1188.	ANDEAN ARC	ECUADOR	Stratovolcano(es)	Chimborazo				-1.47	-1.47	-78.82	-78.82	-1.47	-78.82	s_CH-DB-13X [20960]	59.3	0.8	17.4	5.9	6.07	2.85	0.1	1.28	4.21	0.22	1.34
Ancellin, M. A., Samaniego, P., Vlastélic, I., Nauret, F., Gannoun, A., & Hidalgo, S. (2017). Across‐arc versus along‐arc S r‐Nd‐Pb isotope variations in the E cuadorian volcanic arc. Geochemistry, Geophysics, Geosystems, 18(3), 1163-1188.	ANDEAN ARC	ECUADOR	Stratovolcano(es)	Chimborazo				-1.47	-1.47	-78.82	-78.82	-1.47	-78.82	s_CH-DB-13XI [20960]	59.1	0.83	17.1	6.18	6.1	2.95	0.1	1.25	4.18	0.22	0.88
Ancellin, M. A., Samaniego, P., Vlastélic, I., Nauret, F., Gannoun, A., & Hidalgo, S. (2017). Across‐arc versus along‐arc S r‐Nd‐Pb isotope variations in the E cuadorian volcanic arc. Geochemistry, Geophysics, Geosystems, 18(3), 1163-1188.	ANDEAN ARC	ECUADOR	Stratovolcano(es)	Chimborazo				-1.47	-1.47	-78.82	-78.82	-1.47	-78.82	s_CH-DB-13XII [20960]	59.5	0.83	17.2	6.08	6.18	2.92	0.1	1.29	4.36	0.22	0.31
Ancellin, M. A., Samaniego, P., Vlastélic, I., Nauret, F., Gannoun, A., & Hidalgo, S. (2017). Across‐arc versus along‐arc S r‐Nd‐Pb isotope variations in the E cuadorian volcanic arc. Geochemistry, Geophysics, Geosystems, 18(3), 1163-1188.	ANDEAN ARC	ECUADOR	Stratovolcano(es)	Chimborazo				-1.47	-1.47	-78.82	-78.82	-1.47	-78.82	s_CH-DB-13XIV [20960]	59.3	0.88	17.08	6.3	6.23	3.02	0.1	1.23	4.2	0.23	0.71
Ancellin, M. A., Samaniego, P., Vlastélic, I., Nauret, F., Gannoun, A., & Hidalgo, S. (2017). Across‐arc versus along‐arc S r‐Nd‐Pb isotope variations in the E cuadorian volcanic arc. Geochemistry, Geophysics, Geosystems, 18(3), 1163-1188.	ANDEAN ARC	ECUADOR	Stratovolcano(es)	Chimborazo				-1.47	-1.47	-78.82	-78.82	-1.47	-78.82	s_CH-DB-13XV [20960]	59.75	0.8	17.25	5.61	6.02	2.68	0.09	1.29	4.36	0.22	0.97
Ancellin, M. A., Samaniego, P., Vlastélic, I., Nauret, F., Gannoun, A., & Hidalgo, S. (2017). Across‐arc versus along‐arc S r‐Nd‐Pb isotope variations in the E cuadorian volcanic arc. Geochemistry, Geophysics, Geosystems, 18(3), 1163-1188.	ANDEAN ARC	ECUADOR	Stratovolcano(es)	Chimborazo				-1.47	-1.47	-78.82	-78.82	-1.47	-78.82	s_CH-DB-13XVI [20960]	59	0.82	17.6	6.12	6.38	2.99	0.1	1.2	4.42	0.23	0.28
Ancellin, M. A., Samaniego, P., Vlastélic, I., Nauret, F., Gannoun, A., & Hidalgo, S. (2017). Across‐arc versus along‐arc S r‐Nd‐Pb isotope variations in the E cuadorian volcanic arc. Geochemistry, Geophysics, Geosystems, 18(3), 1163-1188.	ANDEAN ARC	ECUADOR	Stratovolcano(es)	Chimborazo				-1.47	-1.47	-78.82	-78.82	-1.47	-78.82	s_CHIM 013C DB [20960]	55.7	0.78	16.18	7.09	7.94	5.49	0.12	1.95	3.65	0.3
Ancellin, M. A., Samaniego, P., Vlastélic, I., Nauret, F., Gannoun, A., & Hidalgo, S. (2017). Across‐arc versus along‐arc S r‐Nd‐Pb isotope variations in the E cuadorian volcanic arc. Geochemistry, Geophysics, Geosystems, 18(3), 1163-1188.	ANDEAN ARC	ECUADOR	Stratovolcano(es)	Chimborazo				-1.47	-1.47	-78.82	-78.82	-1.47	-78.82	s_CHIM 057 DB [20960]	63.77	0.65	16.62	4.69	4.95	2.39	0.08	1.84	4.29	0.2
Ancellin, M. A., Samaniego, P., Vlastélic, I., Nauret, F., Gannoun, A., & Hidalgo, S. (2017). Across‐arc versus along‐arc S r‐Nd‐Pb isotope variations in the E cuadorian volcanic arc. Geochemistry, Geophysics, Geosystems, 18(3), 1163-1188.	ANDEAN ARC	ECUADOR	Stratovolcano(es)	Chimborazo				-1.47	-1.47	-78.82	-78.82	-1.47	-78.82	s_CHIM 091 DB [20960]	64.3	0.69	16.8	4.4	4.47	1.91	0.06	2.04	4.61	0.22
Ancellin, M. A., Samaniego, P., Vlastélic, I., Nauret, F., Gannoun, A., & Hidalgo, S. (2017). Across‐arc versus along‐arc S r‐Nd‐Pb isotope variations in the E cuadorian volcanic arc. Geochemistry, Geophysics, Geosystems, 18(3), 1163-1188.	ANDEAN ARC	ECUADOR	Stratovolcano(es)	Chimborazo				-1.47	-1.47	-78.82	-78.82	-1.47	-78.82	s_CHIM 111A [20960]	68.57	0.38	16.04	3.13	3.42	1.19	0.08	1.97	4.66	0.2
Ancellin, M. A., Samaniego, P., Vlastélic, I., Nauret, F., Gannoun, A., & Hidalgo, S. (2017). Across‐arc versus along‐arc S r‐Nd‐Pb isotope variations in the E cuadorian volcanic arc. Geochemistry, Geophysics, Geosystems, 18(3), 1163-1188.	ANDEAN ARC	ECUADOR	Stratovolcano(es)	Chimborazo				-1.47	-1.47	-78.82	-78.82	-1.47	-78.82	s_CHIM 111P [20960]	56.21	0.75	15.06	7.1	7.48	7.6	0.12	1.23	3.44	0.22
Ancellin, M. A., Samaniego, P., Vlastélic, I., Nauret, F., Gannoun, A., & Hidalgo, S. (2017). Across‐arc versus along‐arc S r‐Nd‐Pb isotope variations in the E cuadorian volcanic arc. Geochemistry, Geophysics, Geosystems, 18(3), 1163-1188.	ANDEAN ARC	ECUADOR	Stratovolcano(es)	Chimborazo				-1.47	-1.47	-78.82	-78.82	-1.47	-78.82	s_RIO 61 [20960]	63	0.67	16.15	5.26	5.15	3.15	0.09	1.85	4.05	0.18	0.06
Ancellin, M. A., Samaniego, P., Vlastélic, I., Nauret, F., Gannoun, A., & Hidalgo, S. (2017). Across‐arc versus along‐arc S r‐Nd‐Pb isotope variations in the E cuadorian volcanic arc. Geochemistry, Geophysics, Geosystems, 18(3), 1163-1188.	ANDEAN ARC	ECUADOR	Stratovolcano(es)	Chimborazo				-1.47	-1.47	-78.82	-78.82	-1.47	-78.82	s_RIO 62 [20960]	60.1	0.75	16.6	5.83	5.77	3.65	0.09	1.68	4.12	0.21	0.47
Ancellin, M. A., Samaniego, P., Vlastélic, I., Nauret, F., Gannoun, A., & Hidalgo, S. (2017). Across‐arc versus along‐arc S r‐Nd‐Pb isotope variations in the E cuadorian volcanic arc. Geochemistry, Geophysics, Geosystems, 18(3), 1163-1188.	ANDEAN ARC	ECUADOR	Stratovolcano(es)	Chimborazo				-1.47	-1.47	-78.82	-78.82	-1.47	-78.82	s_RIO 63 [20960]	61.5	0.7	16.55	5.4	5.65	3.35	0.09	1.63	4.1	0.2	0.27
Ancellin, M. A., Samaniego, P., Vlastélic, I., Nauret, F., Gannoun, A., & Hidalgo, S. (2017). Across‐arc versus along‐arc S r‐Nd‐Pb isotope variations in the E cuadorian volcanic arc. Geochemistry, Geophysics, Geosystems, 18(3), 1163-1188.	ANDEAN ARC	ECUADOR	Stratovolcano(es)	Chimborazo				-1.47	-1.47	-78.82	-78.82	-1.47	-78.82	s_RIO 65 [20960]	61.3	0.71	16.5	5.51	5.48	3.32	0.09	1.73	4.24	0.2	0.27
Ancellin, M. A., Samaniego, P., Vlastélic, I., Nauret, F., Gannoun, A., & Hidalgo, S. (2017). Across‐arc versus along‐arc S r‐Nd‐Pb isotope variations in the E cuadorian volcanic arc. Geochemistry, Geophysics, Geosystems, 18(3), 1163-1188.	ANDEAN ARC	ECUADOR	Stratovolcano(es)	Chimborazo				-1.47	-1.47	-78.82	-78.82	-1.47	-78.82	s_RIO 73A [20960]	63.2	0.56	16.8	4.63	4.7	2.12	0.09	1.8	4.75	0.22	0.17
Ancellin, M. A., Samaniego, P., Vlastélic, I., Nauret, F., Gannoun, A., & Hidalgo, S. (2017). Across‐arc versus along‐arc S r‐Nd‐Pb isotope variations in the E cuadorian volcanic arc. Geochemistry, Geophysics, Geosystems, 18(3), 1163-1188.	ANDEAN ARC	ECUADOR	Stratovolcano(es)	Chimborazo				-1.47	-1.47	-78.82	-78.82	-1.47	-78.82	s_RIO 73B [20960]	64	0.55	16.9	4.59	4.64	2.05	0.09	1.75	4.75	0.22	0.2
Ancellin, M. A., Samaniego, P., Vlastélic, I., Nauret, F., Gannoun, A., & Hidalgo, S. (2017). Across‐arc versus along‐arc S r‐Nd‐Pb isotope variations in the E cuadorian volcanic arc. Geochemistry, Geophysics, Geosystems, 18(3), 1163-1188.	ANDEAN ARC	ECUADOR	Stratovolcano(es)	Chimborazo				-1.47	-1.47	-78.82	-78.82	-1.47	-78.82	s_RIO 74 [20960]	59.9	0.63	17.35	5.44	5.94	3.27	0.09	1.4	4.5	0.22	0.33
Ancellin, M. A., Samaniego, P., Vlastélic, I., Nauret, F., Gannoun, A., & Hidalgo, S. (2017). Across‐arc versus along‐arc S r‐Nd‐Pb isotope variations in the E cuadorian volcanic arc. Geochemistry, Geophysics, Geosystems, 18(3), 1163-1188.	ANDEAN ARC	ECUADOR	Stratovolcano(es)	Chimborazo				-1.47	-1.47	-78.82	-78.82	-1.47	-78.82	s_RIO 75A [20960]	57.4	0.92	17.9	6.43	6	2.93	0.1	1.53	4.7	0.31	0.81
Ancellin, M. A., Samaniego, P., Vlastélic, I., Nauret, F., Gannoun, A., & Hidalgo, S. (2017). Across‐arc versus along‐arc S r‐Nd‐Pb isotope variations in the E cuadorian volcanic arc. Geochemistry, Geophysics, Geosystems, 18(3), 1163-1188.	ANDEAN ARC	ECUADOR	Stratovolcano(es)	Chimborazo				-1.47	-1.47	-78.82	-78.82	-1.47	-78.82	s_RIO 75B [20960]	59.6	0.73	17.1	5.62	6	3.01	0.09	1.4	4.4	0.22	0.47
Ancellin, M. A., Samaniego, P., Vlastélic, I., Nauret, F., Gannoun, A., & Hidalgo, S. (2017). Across‐arc versus along‐arc S r‐Nd‐Pb isotope variations in the E cuadorian volcanic arc. Geochemistry, Geophysics, Geosystems, 18(3), 1163-1188.	ANDEAN ARC	ECUADOR	Stratovolcano(es)	Chimborazo				-1.47	-1.47	-78.82	-78.82	-1.47	-78.82	s_RIO 76 [20960]	60.2	0.75	17.5	5.67	5.8	2.7	0.09	1.38	4.4	0.23	0.02
Ancellin, M. A., Samaniego, P., Vlastélic, I., Nauret, F., Gannoun, A., & Hidalgo, S. (2017). Across‐arc versus along‐arc S r‐Nd‐Pb isotope variations in the E cuadorian volcanic arc. Geochemistry, Geophysics, Geosystems, 18(3), 1163-1188.	ANDEAN ARC	ECUADOR	Stratovolcano(es)	Chimborazo				-1.47	-1.47	-78.82	-78.82	-1.47	-78.82	s_RIO 77 [20960]	56	0.87	17.7	6.7	6.6	4.03	0.11	1.3	4.2	0.28	1.07
Ancellin, M. A., Samaniego, P., Vlastélic, I., Nauret, F., Gannoun, A., & Hidalgo, S. (2017). Across‐arc versus along‐arc S r‐Nd‐Pb isotope variations in the E cuadorian volcanic arc. Geochemistry, Geophysics, Geosystems, 18(3), 1163-1188.	ANDEAN ARC	ECUADOR	Stratovolcano(es)	Chimborazo				-1.47	-1.47	-78.82	-78.82	-1.47	-78.82	s_RIO 84 [20960]	57.2	0.87	18.6	6.33	6.5	3.05	0.1	1.36	4.63	0.29	0.23
Ancellin, M. A., Samaniego, P., Vlastélic, I., Nauret, F., Gannoun, A., & Hidalgo, S. (2017). Across‐arc versus along‐arc S r‐Nd‐Pb isotope variations in the E cuadorian volcanic arc. Geochemistry, Geophysics, Geosystems, 18(3), 1163-1188.	ANDEAN ARC	ECUADOR	Stratovolcano(es)	Chimborazo				-1.47	-1.47	-78.82	-78.82	-1.47	-78.82	s_RIO 85A [20960]	59.3	0.84	17.72	5.82	6.1	2.83	0.09	1.3	4.3	0.22	0.42
Ancellin, M. A., Samaniego, P., Vlastélic, I., Nauret, F., Gannoun, A., & Hidalgo, S. (2017). Across‐arc versus along‐arc S r‐Nd‐Pb isotope variations in the E cuadorian volcanic arc. Geochemistry, Geophysics, Geosystems, 18(3), 1163-1188.	ANDEAN ARC	ECUADOR	Stratovolcano(es)	Chimborazo				-1.47	-1.47	-78.82	-78.82	-1.47	-78.82	s_RIO 86A [20960]	57.6	0.82	17.8	6.7	6.62	3.23	0.11	1.18	4.17	0.23	0.21
Ancellin, M. A., Samaniego, P., Vlastélic, I., Nauret, F., Gannoun, A., & Hidalgo, S. (2017). Across‐arc versus along‐arc S r‐Nd‐Pb isotope variations in the E cuadorian volcanic arc. Geochemistry, Geophysics, Geosystems, 18(3), 1163-1188.	ANDEAN ARC	ECUADOR	Stratovolcano(es)	Chimborazo				-1.47	-1.47	-78.82	-78.82	-1.47	-78.82	s_RIO 86B [20960]	57.8	0.82	17.55	6.9	6.8	3.38	0.11	1.14	4.1	0.24	0.1
Ancellin, M. A., Samaniego, P., Vlastélic, I., Nauret, F., Gannoun, A., & Hidalgo, S. (2017). Across‐arc versus along‐arc S r‐Nd‐Pb isotope variations in the E cuadorian volcanic arc. Geochemistry, Geophysics, Geosystems, 18(3), 1163-1188.	ANDEAN ARC	ECUADOR	Stratovolcano(es)	Chimborazo				-1.47	-1.47	-78.82	-78.82	-1.47	-78.82	s_RIO 86C [20960]	57.7	0.81	17.95	6.61	6.57	3.18	0.11	1.18	4.25	0.24	0.16
Ancellin, M. A., Samaniego, P., Vlastélic, I., Nauret, F., Gannoun, A., & Hidalgo, S. (2017). Across‐arc versus along‐arc S r‐Nd‐Pb isotope variations in the E cuadorian volcanic arc. Geochemistry, Geophysics, Geosystems, 18(3), 1163-1188.	ANDEAN ARC	ECUADOR	Stratovolcano(es)	Chimborazo				-1.47	-1.47	-78.82	-78.82	-1.47	-78.82	s_RIO 88 [20960]	58	0.83	17.7	6.77	6.76	3.31	0.11	1.15	4.12	0.24	0.07
Samaniego, P., Barba, D., Robin, C., Fornari, M., & Bernard, B. (2012). Eruptive history of Chimborazo volcano (Ecuador): A large, ice-capped and hazardous compound volcano in the Northern Andes. Journal of Volcanology and Geothermal Research, 221, 33-51.	ANDEAN ARC	ECUADOR	Stratovolcano(es)	Chimborazo	ABRASPUNGO, NE FLANK			-1.47	-1.47	-78.82	-78.82	-1.47	-78.82	s_CH DB 42 [16008]	57	0.84	17.85	6.93	7.15	3.55	0.12	1.13	4.22	0.24	0.01
Samaniego, P., Barba, D., Robin, C., Fornari, M., & Bernard, B. (2012). Eruptive history of Chimborazo volcano (Ecuador): A large, ice-capped and hazardous compound volcano in the Northern Andes. Journal of Volcanology and Geothermal Research, 221, 33-51.	ANDEAN ARC	ECUADOR	Stratovolcano(es)	Chimborazo	ABRASPUNGO (LOMA HUANUNA)			-1.47	-1.47	-78.82	-78.82	-1.47	-78.82	s_CH DB 15 [16008]	64	0.61	17.05	4.54	5	1.93	0.08	1.54	4.45	0.2	0.1
Samaniego, P., Barba, D., Robin, C., Fornari, M., & Bernard, B. (2012). Eruptive history of Chimborazo volcano (Ecuador): A large, ice-capped and hazardous compound volcano in the Northern Andes. Journal of Volcanology and Geothermal Research, 221, 33-51.	ANDEAN ARC	ECUADOR	Stratovolcano(es)	Chimborazo	EL CASTILLO, W FLANK, CHORRERA			-1.47	-1.47	-78.82	-78.82	-1.47	-78.82	s_RIO 72 [16008]	57.8	0.85	17.8	6.57	6.58	3.5	0.11	1.23	4.5	0.24	-0.01
Samaniego, P., Barba, D., Robin, C., Fornari, M., & Bernard, B. (2012). Eruptive history of Chimborazo volcano (Ecuador): A large, ice-capped and hazardous compound volcano in the Northern Andes. Journal of Volcanology and Geothermal Research, 221, 33-51.	ANDEAN ARC	ECUADOR	Stratovolcano(es)	Chimborazo	EL CASTILLO, W FLANK			-1.47	-1.47	-78.82	-78.82	-1.47	-78.82	s_CH DB 27 [16008]	60.5	0.69	17.5	5.96	6.05	2.55	0.11	1.4	4.28	0.24	-0.07
Samaniego, P., Barba, D., Robin, C., Fornari, M., & Bernard, B. (2012). Eruptive history of Chimborazo volcano (Ecuador): A large, ice-capped and hazardous compound volcano in the Northern Andes. Journal of Volcanology and Geothermal Research, 221, 33-51.	ANDEAN ARC	ECUADOR	Stratovolcano(es)	Chimborazo	EL CASTILLO, W FLANK			-1.47	-1.47	-78.82	-78.82	-1.47	-78.82	s_CH DB 24 [16008]	59.85	0.73	17.9	5.82	6.04	2.72	0.1	1.2	4.5	0.23	-0.04
Samaniego, P., Barba, D., Robin, C., Fornari, M., & Bernard, B. (2012). Eruptive history of Chimborazo volcano (Ecuador): A large, ice-capped and hazardous compound volcano in the Northern Andes. Journal of Volcanology and Geothermal Research, 221, 33-51.	ANDEAN ARC	ECUADOR	Stratovolcano(es)	Chimborazo	EL CASTILLO, W FLANK			-1.47	-1.47	-78.82	-78.82	-1.47	-78.82	s_CH DB 11 [16008]	63.9	0.65	16.8	4.81	4.98	2.27	0.08	1.79	4.32	0.18	0.05
Samaniego, P., Barba, D., Robin, C., Fornari, M., & Bernard, B. (2012). Eruptive history of Chimborazo volcano (Ecuador): A large, ice-capped and hazardous compound volcano in the Northern Andes. Journal of Volcanology and Geothermal Research, 221, 33-51.	ANDEAN ARC	ECUADOR	Stratovolcano(es)	Chimborazo	EL CASTILLO (CONDOR PALTA PF)			-1.47	-1.47	-78.82	-78.82	-1.47	-78.82	s_CH DB 06 [16008]	66.75	0.31	15.15	2.08	3.27	1.11	0.04	2.29	4	0.11	4.31
Samaniego, P., Barba, D., Robin, C., Fornari, M., & Bernard, B. (2012). Eruptive history of Chimborazo volcano (Ecuador): A large, ice-capped and hazardous compound volcano in the Northern Andes. Journal of Volcanology and Geothermal Research, 221, 33-51.	ANDEAN ARC	ECUADOR	Stratovolcano(es)	Chimborazo	EL CASTILLO (PENAS BLANCAS PF)			-1.47	-1.47	-78.82	-78.82	-1.47	-78.82	s_CH DB 125A [16008]	61	0.66	17.3	5.04	5.54	2.44	0.08	1.39	4.52	0.21	0.73
Samaniego, P., Barba, D., Robin, C., Fornari, M., & Bernard, B. (2012). Eruptive history of Chimborazo volcano (Ecuador): A large, ice-capped and hazardous compound volcano in the Northern Andes. Journal of Volcanology and Geothermal Research, 221, 33-51.	ANDEAN ARC	ECUADOR	Stratovolcano(es)	Chimborazo	GUANO LAVA FLOW			-1.47	-1.47	-78.82	-78.82	-1.47	-78.82	s_RIO 5 [16008]	61.5	0.71	16.48	5.4	5.46	3.23	0.09	1.71	4.2	0.2	0.49
[truncated: 6,917 more rows]

## Sheet: Dataset2 lifespans, volumes
	Dataset 2: Compilation of volcano lifespans, bulk erupted volumes and magnitude of the largest known eruption.
[truncated: 123 more rows]
